# Supplementary material for: Peculiarities of Phase Formation in Mn-Based Na SuperIonic Conductor (NaSICon) Systems: The Case of Na1+2xMnxTi2–x(PO4)3 (0.0 ≤ x ≤ 1.5)
Source: Chem Mater. 2021 Oct 21;33(21):8394–403. doi: 10.1021/acs.chemmater.1c02775 (PMC8721591; doi:10.1021/acs.chemmater.1c02775)
Supplement: Supplementary file 2 — cm1c02775_si_002.cif [file cm1c02775_si_002.cif]

data_NMTP_1_ss_publ
_audit_creation_method  'created in GSAS-II'
_audit_creation_date    '2021-07-26T15:47'
_audit_author_name      'Pilipavicius Jurgis'
_audit_update_record
   "2021-07-26T15:47  Initial software-generated CIF" 
_pd_block_id  2021-07-26T15:47|NMTP_1_ss|PilipaviciusJurgis|Overall
# GSAS-II edited template follows Template

loop_
  _publ_author_name
  _publ_author_address
         'Snarskis Gustautas'                   'Center for Physical Sciences  and Technology (FTMC), Sauletekio al. 3, LT-10257 Vilnius, Lithuania'
         'Pilipavicius Jurgis'                  'Center for Physical Sciences and Technology (FTMC), Sauletekio al. 3, LT-10257 Vilnius, Lithuania'
         'Gryaznov Denis'                       'Institute of Solid State Physics, University of Latvia, Riga LV-1586, Latvia'
         'Mikoliunaite Lina'                    'Center for Physical Sciences and Technology (FTMC), Sauletekio al. 3, LT-10257 Vilnius, Lithuania'
         'Vilciauskas Linas'                    'Center for Physical Sciences and Technology (FTMC), Sauletekio al. 3, LT-10257 Vilnius, Lithuania'

_publ_contact_author_name               'Vilciauskas, Linas'
_publ_contact_author_address            'Center for Physical Sciences and  Technology (FTMC), Sauletekio al. 3, LT-10257 Vilnius, Lithuania'
_publ_contact_author_email              'linas.vilciauskas@ftmc.lt'
_publ_contact_letter                    ?
_publ_requested_journal                 ?
_publ_requested_coeditor_name           ?
_publ_requested_category                ?
_journal_data_validation_number         ?
_journal_date_recd_electronic           ?
_journal_date_to_coeditor               ?
_journal_date_from_coeditor             ?
_journal_date_accepted                  ?
_journal_date_printers_first            ?
_journal_date_printers_final            ?
_journal_date_proofs_out                ?
_journal_date_proofs_in                 ?
_journal_coeditor_name                  ?
_journal_coeditor_code                  ?
_journal_coeditor_notes                 ?
_journal_techeditor_code                ?
_journal_techeditor_notes               ?
_journal_coden_astm                     ?
_journal_name_full                      ?
_journal_year                           ?
_journal_volume                         ?
_journal_issue                          ?
_journal_page_first                     ?
_journal_page_last                      ?
_journal_paper_category                 ?
_journal_suppl_publ_number              ?
_journal_suppl_publ_pages               ?
_publ_section_title 
;                    
 Peculiarities of Phase Formation in Mn-basedNASICON Systems: The Case of
 Na1+2xMnxTi2-x(PO4)3(0.0<=x<=1.5)
;

_publ_section_exptl_prep                
;
Sample was prepared via solid state route by mixing TiO2 MnCO3, Na2CO3 and NH4H2PO4 in stoichiometric ratio and heating at 650 C. 
;

_publ_section_exptl_refinement          
;

;

_publ_section_references                
;

;

_publ_section_figure_captions           
;

;

_publ_section_acknowledgements          
;

;

_refine_ls_weighting_scheme             ?
_refine_ls_weighting_details            ?
_refine_ls_hydrogen_treatment           ?
_refine_ls_extinction_method            ?
_refine_ls_extinction_coef              ?
_refine_ls_number_constraints           10
_refine_ls_restrained_s_all             ?
_refine_ls_restrained_s_obs             ?
_pd_prep_cool_rate                      ?
_pd_prep_pressure                       101.0
_pd_prep_temperature                    923.0
_pd_char_colour                         yellowish
data_NMTP_1_ss_overall
_pd_proc_info_datetime  2021-07-26T15:47
_pd_calc_method  "Rietveld Refinement"
_computing_structure_refinement
   "GSAS-II (Toby & Von Dreele, J. Appl. Cryst. 46, 544-549, 2013)"
_refine_ls_number_parameters  111
_refine_ls_goodness_of_fit_all  1.645
_refine_ls_shift/su_max  21.1788

# OVERALL WEIGHTED R-FACTOR
_refine_ls_wR_factor_obs  0.09519
_refine_ls_matrix_type  full
# POINTERS TO PHASE AND HISTOGRAM BLOCKS
loop_   _pd_phase_block_id
  2021-07-26T15:47|NMTP_1_ss|phase_0|PilipaviciusJurgis
  2021-07-26T15:47|NMTP_1_ss|phase_1|PilipaviciusJurgis
_pd_block_diffractogram_id
   2021-07-26T15:47|NMTP_1_ss|PilipaviciusJurgis|RigakuSmartLab_hist_0

data_NMTP_1_ss_phase_0
# Information for phase 0
_pd_block_id  2021-07-26T15:47|NMTP_1_ss|phase_0|PilipaviciusJurgis
# GSAS-II edited template follows Template

_pd_char_particle_morphology            ?
_chemical_name_systematic               'Trisodium Manganese Titanium phosphate'
_chemical_name_common                   ?
_chemical_formula_moiety                'Na3 Mn Ti (P O4)3' 
_chemical_formula_structural            ?
_chemical_formula_analytical            ?
_chemical_melting_point                 ?
_chemical_compound_source               ?
_symmetry_space_group_name_hall         'C 2y'
_exptl_crystal_f_000                    ?
_exptl_crystal_density_meas             ?
_exptl_crystal_density_method           ?
_cell_measurement_temperature           293.0
_cell_special_details                   ?
_geom_special_details                   ?
_computing_structure_solution           ?

# phase info for NMTP3113 follows
_pd_phase_name  NMTP3113
_cell_length_a  15.2567(30)
_cell_length_b  8.89520(20)
_cell_length_c  8.8314(11)
_cell_angle_alpha  90
_cell_angle_beta   124.8061(28)
_cell_angle_gamma  90
_cell_volume  984.086(21)
_exptl_crystal_density_diffrn  3.0827
_symmetry_cell_setting  monoclinic
_symmetry_space_group_name_H-M  "C 2"
loop_
    _space_group_symop_id
    _space_group_symop_operation_xyz
     1  x,y,z
     2  -x,y,-z
     3  1/2+x,1/2+y,z
     4  1/2-x,1/2+y,-z

# ATOMIC COORDINATES AND DISPLACEMENT PARAMETERS
loop_ 
   _atom_site_label
   _atom_site_type_symbol
   _atom_site_fract_x
   _atom_site_fract_y
   _atom_site_fract_z
   _atom_site_occupancy
   _atom_site_adp_type
   _atom_site_U_iso_or_equiv
   _atom_site_site_symmetry_multiplicity    
Na1    Na   0.00000     0.00000     0.00000     1.000      Uiso 0.0152(31) 2   
Na2    Na   0.3180(9)   0.1627(26)  0.1422(12)  1.000      Uiso 0.0026(16) 4   
Na3    Na   0.00000     0.2597(27)  0.50000     1.000      Uiso 0.043(4)   2   
Na4    Na   0.2392(9)   0.8472(27)  0.2347(18)  1.000      Uiso 0.0283(11) 4   
O1     O    0.1470(20)  0.947(3)    0.637(4)    1.000      Uiso 0.031(4)   4   
O2     O    0.4111(18)  0.957(3)    0.322(3)    1.000      Uiso 0.000      4   
O3     O    0.5869(22)  0.782(5)    0.282(4)    1.000      Uiso 0.195(10)  4   
O4     O    0.0445(22)  0.926(3)    0.791(4)    1.000      Uiso 0.069(6)   4   
O5     O    0.7556(14)  0.942(3)    0.0193(28)  1.000      Uiso 0.000      4   
O6     O    0.2569(18)  0.7691(30)  0.530(3)    1.000      Uiso 0.012(4)   4   
O7     O    0.3528(15)  0.6807(30)  0.2082(26)  1.000      Uiso 0.017(3)   4   
O8     O    0.1781(13)  0.0222(27)  0.3732(24)  1.000      Uiso 0.0060(30) 4   
O9     O    0.4248(13)  0.0664(23)  0.0318(21)  1.000      Uiso 0.000      4   
O10    O    0.1636(28)  0.241(4)    0.141(5)    1.000      Uiso 0.080(7)   4   
O11    O    0.0548(14)  0.6649(30)  0.4446(24)  1.000      Uiso 0.000      4   
O12    O    0.0826(19)  0.7215(31)  0.161(3)    1.000      Uiso 0.019(4)   4   
P1     P    0.1395(7)   0.0073(21)  0.7779(10)  1.000      Uiso 0.0113(16) 4   
P2     P    0.00000     0.5601(23)  0.50000     1.000      Uiso 0.0077(27) 2   
P3     P    0.00000     0.6420(25)  0.00000     1.000      Uiso 0.054(4)   2   
P4     P    0.1553(7)   0.1870(24)  0.3099(12)  1.000      Uiso 0.0245(16) 4
MnTi1  Mn   0.4030(7)   0.8492(22)  0.1009(14)  0.500      Uiso 0.0206(10) 4
MnTi2  Ti   0.4030      0.8492      0.1009      0.500      Uiso 0.0206     4
MnTi3  Mn   0.1011(6)   0.8519(21)  0.3969(12)  0.500      Uiso 0.0287(11) 4
MnTi4  Ti   0.1011      0.8519      0.3969      0.500      Uiso 0.0287     4   
  
   
  

loop_  _atom_type_symbol _atom_type_number_in_cell
        _atom_type_scat_Cromer_Mann_a1 _atom_type_scat_Cromer_Mann_a2 _atom_type_scat_Cromer_Mann_a3
        _atom_type_scat_Cromer_Mann_a4 _atom_type_scat_Cromer_Mann_b1 _atom_type_scat_Cromer_Mann_b2
        _atom_type_scat_Cromer_Mann_b3 _atom_type_scat_Cromer_Mann_b4 _atom_type_scat_Cromer_Mann_c
        _atom_type_scat_length_neutron _atom_type_scat_source
  Mn   4      11.2819    7.3573     3.0193     2.2441     5.3409     0.3432     17.8674    83.7543    1.0896     -0.375
      https://subversion.xray.aps.anl.gov/pyGSAS/trunk/atmdata.py
  Na   12     4.7626     3.1736     1.2674     1.1128     3.285      8.8422     0.3136     129.424    0.676      0.363
      https://subversion.xray.aps.anl.gov/pyGSAS/trunk/atmdata.py
  O    48     3.0485     2.2868     1.5463     0.867      13.2771    5.7011     0.3239     32.9089    0.2508     0.5805
      https://subversion.xray.aps.anl.gov/pyGSAS/trunk/atmdata.py
  P    12     6.4345     4.1791     1.78       1.4908     1.9067     27.157     0.526      68.1645    1.1149     0.513
      https://subversion.xray.aps.anl.gov/pyGSAS/trunk/atmdata.py
  Ti   4      9.7595     7.3558     1.6991     1.9021     7.8508     0.5        35.6338    116.105    1.2807     -0.337
      https://subversion.xray.aps.anl.gov/pyGSAS/trunk/atmdata.py

# Note that Z affects _cell_formula_sum and _weight
_cell_formula_units_Z  2
_chemical_formula_sum  "Mn2 Na6 O24 P6 Ti2"
_chemical_formula_weight  913.44

# MOLECULAR GEOMETRY
loop_
   _geom_bond_atom_site_label_1
   _geom_bond_atom_site_label_2
   _geom_bond_distance
   _geom_bond_site_symmetry_1
   _geom_bond_site_symmetry_2
   _geom_bond_publ_flag
  Mn1    Na2    3.18243      1_555    1_565 no
  Mn1    Na2    3.23498      1_555    4_555 no
  Mn1    Na3    3.04778      1_555    3_555 no
  Mn1    Na4    3.31803      1_555    1_555 no
  Mn1    O2     2.11355      1_555    1_555 yes
  Mn1    O3     2.38137      1_555    1_555 yes
  Mn1    O5     2.17467      1_555    2_655 yes
  Mn1    O7     2.13458      1_555    1_555 yes
  Mn1    O9     2.10891      1_555    1_565 yes
  Mn1    O10    2.0085       1_555    4_555 yes
  Na1    Na4    3.29017      1_555    1_545 no
  Na1    Na4    3.29017      1_555    2_545 no
  Na1    O4     2.39689      1_555    1_544 yes
  Na1    O4     2.39689      1_555    2_546 yes
  Na1    O8     2.83911      1_555    1_555 yes
  Na1    O8     2.83911      1_555    2_555 yes
  Na1    O10    2.97126      1_555    1_555 yes
  Na1    O10    2.97126      1_555    2_555 yes
  Na1    O12    2.77465      1_555    1_545 yes
  Na1    O12    2.77465      1_555    2_545 yes
  Na1    P3     3.18452      1_555    1_545 yes
  Na1    P4     2.90992      1_555    1_555 yes
  Na1    P4     2.90992      1_555    2_555 no
  Na1    Ti1    3.19805      1_555    1_545 no
  Na1    Ti1    3.19805      1_555    2_545 no
  Na2    Mn1    3.18243      1_555    1_545 yes
  Na2    Mn1    3.23498      1_555    4_545 yes
  Na2    Na4    3.33329      1_555    1_545 yes
  Na2    Na4    3.3494       1_555    4_545 yes
  Na2    O1     3.05161      1_555    4_546 yes
  Na2    O2     2.30646      1_555    1_545 yes
  Na2    O4     2.96694      1_555    4_546 yes
  Na2    O5     2.30548      1_555    2_645 yes
  Na2    O5     2.66148      1_555    3_445 yes
  Na2    O7     2.68106      1_555    4_545 yes
  Na2    O9     2.47955      1_555    1_555 yes
  Na2    O10    2.44797      1_555    1_555 yes
  Na2    O11    3.02834      1_555    3_545 yes
  Na2    O11    2.99957      1_555    4_546 yes
  Na2    P1     3.11061      1_555    1_554 yes
  Na2    P1     3.1288       1_555    4_556 yes
  Na2    P2     2.91757      1_555    3_545 yes
  Na2    P4     3.55047      1_555    1_555 yes
  Na3    Mn1    3.04778      1_555    3_445 yes
  Na3    Mn1    3.04778      1_555    4_546 yes
  Na3    Na4    3.35935      1_555    3_445 yes
  Na3    Na4    3.35935      1_555    4_546 yes
  Na3    O2     2.22463      1_555    3_445 yes
  Na3    O2     2.22463      1_555    4_546 yes
  Na3    O3     2.89928      1_555    3_445 yes
  Na3    O3     2.89928      1_555    4_546 yes
  Na3    O7     2.35997      1_555    3_445 yes
  Na3    O7     2.35997      1_555    4_546 yes
  Na3    P1     3.10381      1_555    1_555 yes
  Na3    P1     3.10381      1_555    2_556 yes
  Na3    P2     2.67164      1_555    1_555 yes
  Na4    Mn1    3.31803      1_555    1_555 yes
  Na4    Na1    3.29017      1_555    1_565 yes
  Na4    Na2    3.33329      1_555    1_565 yes
  Na4    Na2    3.3494       1_555    4_555 yes
  Na4    Na3    3.35935      1_555    3_555 yes
  Na4    O2     2.47275      1_555    1_555 yes
  Na4    O5     2.44032      1_555    2_655 yes
  Na4    O6     2.56331      1_555    1_555 yes
  Na4    O7     2.39088      1_555    1_555 yes
  Na4    O8     2.46763      1_555    1_565 yes
  Na4    O12    2.36755      1_555    1_555 yes
  Na4    P1     3.57998      1_555    4_556 yes
  Na4    P3     3.50878      1_555    1_555 yes
  Na4    P4     3.49046      1_555    1_565 yes
  Na4    Ti1    3.15236      1_555    1_555 yes
  O1     Na2    3.05161      1_555    4_556 yes
  O1     P1     1.42131      1_555    1_565 yes
  O1     Ti1    1.99885      1_555    1_555 yes
  O2     Mn1    2.11355      1_555    1_555 yes
  O2     Na2    2.30646      1_555    1_565 yes
  O2     Na3    2.22463      1_555    3_555 yes
  O2     Na4    2.47275      1_555    1_555 yes
  O2     P2     1.64923      1_555    3_555 yes
  O3     Mn1    2.38137      1_555    1_555 yes
  O3     Na3    2.89928      1_555    3_555 yes
  O3     O6     1.98187      1_555    2_656 yes
  O3     O10    2.17728      1_555    3_555 yes
  O3     P4     1.25141      1_555    3_555 yes
  O4     Na1    2.39689      1_555    1_566 yes
  O4     Na2    2.96694      1_555    4_556 yes
  O4     P1     1.68227      1_555    1_565 yes
  O4     Ti1    1.97692      1_555    2_556 yes
  O5     Mn1    2.17467      1_555    2_655 yes
  O5     Na2    2.30548      1_555    2_665 yes
  O5     Na2    2.66148      1_555    3_555 yes
  O5     Na4    2.44032      1_555    2_655 yes
  O5     P1     1.68318      1_555    2_666 yes
  O6     Na4    2.56331      1_555    1_555 yes
  O6     O3     1.98187      1_555    2_656 yes
  O6     P4     1.46979      1_555    4_556 yes
  O6     Ti1    2.09378      1_555    1_555 yes
  O7     Mn1    2.13458      1_555    1_555 yes
  O7     Na2    2.68106      1_555    4_555 yes
  O7     Na3    2.35997      1_555    3_555 yes
  O7     Na4    2.39088      1_555    1_555 yes
  O7     P1     1.5471       1_555    4_556 yes
  O8     Na1    2.83911      1_555    1_555 yes
  O8     Na4    2.46763      1_555    1_545 yes
  O8     P4     1.53604      1_555    1_555 yes
  O8     Ti1    1.99968      1_555    1_545 yes
  O9     Mn1    2.10891      1_555    1_545 yes
  O9     Na2    2.47955      1_555    1_555 yes
  O9     O12    2.14386      1_555    4_545 yes
  O9     P3     1.48896      1_555    3_545 yes
  O10    Mn1    2.0085       1_555    4_545 yes
  O10    Na1    2.97126      1_555    1_555 yes
  O10    Na2    2.44797      1_555    1_555 yes
  O10    O3     2.17728      1_555    3_445 yes
  O10    P4     1.64409      1_555    1_555 yes
  O11    Na2    3.02834      1_555    3_455 yes
  O11    Na2    2.99957      1_555    4_556 yes
  O11    P2     1.50802      1_555    1_555 yes
  O11    Ti1    1.94518      1_555    1_555 yes
  O12    Na1    2.77465      1_555    1_565 yes
  O12    Na4    2.36755      1_555    1_555 yes
  O12    O9     2.14386      1_555    4_555 yes
  O12    P3     1.43656      1_555    1_555 yes
  O12    Ti1    2.25729      1_555    1_555 yes
  P1     Na2    3.11061      1_555    1_556 yes
  P1     Na2    3.1288       1_555    4_546 yes
  P1     Na3    3.10381      1_555    1_555 yes
  P1     Na4    3.57998      1_555    4_546 yes
  P1     O1     1.42131      1_555    1_545 yes
  P1     O4     1.68227      1_555    1_545 yes
  P1     O5     1.68318      1_555    2_646 yes
  P1     O7     1.5471       1_555    4_546 yes
  P2     Na2    2.91757      1_555    3_455 yes
  P2     Na2    2.91757      1_555    4_556 yes
  P2     Na3    2.67164      1_555    1_555 yes
  P2     O2     1.64923      1_555    3_445 yes
  P2     O2     1.64923      1_555    4_546 yes
  P2     O11    1.50802      1_555    1_555 yes
  P2     O11    1.50802      1_555    2_556 yes
  P3     Na1    3.18452      1_555    1_565 yes
  P3     Na4    3.50878      1_555    1_555 yes
  P3     Na4    3.50878      1_555    2_555 yes
  P3     O9     1.48896      1_555    3_455 yes
  P3     O9     1.48896      1_555    4_555 yes
  P3     O12    1.43656      1_555    1_555 yes
  P3     O12    1.43656      1_555    2_555 yes
  P4     Na1    2.90992      1_555    1_555 yes
  P4     Na2    3.55047      1_555    1_555 yes
  P4     Na4    3.49046      1_555    1_545 yes
  P4     O3     1.25141      1_555    3_445 yes
  P4     O6     1.46979      1_555    4_546 yes
  P4     O8     1.53604      1_555    1_555 yes
  P4     O10    1.64409      1_555    1_555 yes
  Ti1    Na1    3.19805      1_555    1_565 yes
  Ti1    Na4    3.15236      1_555    1_555 yes
  Ti1    O1     1.99885      1_555    1_555 yes
  Ti1    O4     1.97692      1_555    2_556 yes
  Ti1    O6     2.09378      1_555    1_555 yes
  Ti1    O8     1.99968      1_555    1_565 yes
  Ti1    O11    1.94518      1_555    1_555 yes
  Ti1    O12    2.25729      1_555    1_555 yes
  Ti2    Na2    3.18243      1_555    1_565 yes
  Ti2    Na2    3.23498      1_555    4_555 yes
  Ti2    Na3    3.04778      1_555    3_555 yes
  Ti2    Na4    3.31803      1_555    1_555 yes
  Ti2    O2     2.11355      1_555    1_555 yes
  Ti2    O3     2.38137      1_555    1_555 yes
  Ti2    O5     2.17467      1_555    2_655 yes
  Ti2    O7     2.13458      1_555    1_555 yes
  Ti2    O9     2.10891      1_555    1_565 yes
  Ti2    O10    2.0085       1_555    4_555 yes
  Mn2    Na1    3.19805      1_555    1_565 yes
  Mn2    Na4    3.15236      1_555    1_555 yes
  Mn2    O1     1.99885      1_555    1_555 yes
  Mn2    O4     1.97692      1_555    2_556 yes
  Mn2    O6     2.09378      1_555    1_555 yes
  Mn2    O8     1.99968      1_555    1_565 yes
  Mn2    O11    1.94518      1_555    1_555 yes
  Mn2    O12    2.25729      1_555    1_555 yes

loop_
   _geom_angle_atom_site_label_1
   _geom_angle_atom_site_label_2
   _geom_angle_atom_site_label_3
   _geom_angle
   _geom_angle_site_symmetry_1
   _geom_angle_site_symmetry_2
   _geom_angle_site_symmetry_3
   _geom_angle_publ_flag
  O2     Na2    O5     68.97         1_545  1_555    2_645 yes
  O2     Na3    O2     76.004        3_445  1_555    4_546 yes
  O2     Na3    O7     69.319        3_445  1_555    3_445 yes
  O2     Na3    O7     145.32        4_546  1_555    3_445 yes
  O2     Na3    O7     145.32        3_445  1_555    4_546 yes
  O2     Na3    O7     69.319        4_546  1_555    4_546 yes
  O7     Na3    O7     145.36        3_445  1_555    4_546 yes
  O2     Na3    P2     38.002        3_445  1_555    1_555 yes
  O2     Na3    P2     38.002        4_546  1_555    1_555 yes
  O7     Na3    P2     107.32        3_445  1_555    1_555 yes
  O7     Na3    P2     107.32        4_546  1_555    1_555 yes
  Na2    O2     Na3    178.7         1_565  1_555    3_555 yes
  Na2    O2     P2     93.561        1_565  1_555    3_555 yes
  Na3    O2     P2     85.848        3_555  1_555    3_555 yes
  P1     O4     Ti1    133.297       1_565  1_555    2_556 yes
  Na2    O5     P1     101.351       2_665  1_555    2_666 yes
  Na3    O7     P1     103.226       3_555  1_555    4_556 yes
  P2     O11    Ti1    159.397       1_555  1_555    1_555 yes
  Na4    O12    P3     133.04        1_555  1_555    1_555 yes
  O1     P1     O4     113.661       1_545  1_555    1_545 yes
  O1     P1     O5     107.505       1_545  1_555    2_646 yes
  O4     P1     O5     96.433        1_545  1_555    2_646 yes
  O1     P1     O7     113.887       1_545  1_555    4_546 yes
  O4     P1     O7     116.994       1_545  1_555    4_546 yes
  O5     P1     O7     106.03        2_646  1_555    4_546 yes
  Na3    P2     O2     56.15         1_555  1_555    3_445 yes
  Na3    P2     O2     56.15         1_555  1_555    4_546 yes
  O2     P2     O2     112.3         3_445  1_555    4_546 yes
  Na3    P2     O11    128.184       1_555  1_555    1_555 yes
  O2     P2     O11    109.998       3_445  1_555    1_555 yes
  O2     P2     O11    110.286       4_546  1_555    1_555 yes
  Na3    P2     O11    128.184       1_555  1_555    2_556 yes
  O2     P2     O11    110.286       3_445  1_555    2_556 yes
  O2     P2     O11    109.998       4_546  1_555    2_556 yes
  O11    P2     O11    103.631       1_555  1_555    2_556 yes
  O9     P3     O9     126.294       3_455  1_555    4_555 yes
  O9     P3     O12    111.79        3_455  1_555    1_555 yes
  O9     P3     O12    94.229        4_555  1_555    1_555 yes
  O9     P3     O12    94.229        3_455  1_555    2_555 yes
  O9     P3     O12    111.79        4_555  1_555    2_555 yes
  O12    P3     O12    120.989       1_555  1_555    2_555 yes
  O3     P4     O6     93.14         3_445  1_555    4_546 yes
  O3     P4     O8     134.73        3_445  1_555    1_555 yes
  O6     P4     O8     103.423       4_546  1_555    1_555 yes
  O3     P4     O10    96.579        3_445  1_555    1_555 yes
  O6     P4     O10    103.064       4_546  1_555    1_555 yes
  O8     P4     O10    119.373       1_555  1_555    1_555 yes
  O4     Ti1    O11    95.31         2_556  1_555    1_555 yes
_pd_proc_ls_pref_orient_corr
   "March-Dollase correction coef. = 1.000 axis = [0, 0, 1]"
_pd_proc_ls_profile_function
;
  Crystallite size in microns with "isotropic" model:
  parameters: Size, G/L mix
    1.000, 1.000, 
  Microstrain, "isotropic" model (10^6^ * delta Q/Q)
    parameters: Mustrain, G/L mix
    1000.000, 1.000, 

;

data_NMTP_1_ss_phase_1
# Information for phase 1
_pd_block_id  2021-07-26T15:47|NMTP_1_ss|phase_1|PilipaviciusJurgis
# GSAS-II edited template follows Template

_pd_char_particle_morphology            ?
_chemical_name_systematic               'Sodium Dititanium Phospahate'
_chemical_name_common                   ?
_chemical_formula_moiety                'Na Ti2 (P O4)3'
_chemical_formula_structural            ?
_chemical_formula_analytical            ?
_chemical_melting_point                 ?
_chemical_compound_source               ?
_symmetry_space_group_name_hall         '-R 3 2"c'
_exptl_crystal_f_000                    ?
_exptl_crystal_density_meas             ?
_exptl_crystal_density_method           ?
_cell_measurement_temperature           293.0
_cell_special_details                   ?
_geom_special_details                   ?
_computing_structure_solution           ?

# phase info for NTP123 follows
_pd_phase_name  NTP123
_cell_length_a  8.4848(22)
_cell_length_b  8.4848(22)
_cell_length_c  21.790(4)
_cell_angle_alpha  90
_cell_angle_beta   90
_cell_angle_gamma  120
_cell_volume  1358.5(4)
_exptl_crystal_density_diffrn  2.9607
_symmetry_cell_setting  trigonal
_symmetry_space_group_name_H-M  "R -3 c"
loop_
    _space_group_symop_id
    _space_group_symop_operation_xyz
     1  x,y,z
     2  -y,x-y,z
     3  y-x,-x,z
     4  y-x,y,1/2+z
     5  -y,-x,1/2+z
     6  x,x-y,1/2+z
     7  -x,-y,-z
     8  y,y-x,-z
     9  x-y,x,-z
    10  x-y,-y,1/2-z
    11  y,x,1/2-z
    12  -x,y-x,1/2-z
    13  2/3+x,1/3+y,1/3+z
    14  2/3-y,1/3+x-y,1/3+z
    15  2/3+y-x,1/3-x,1/3+z
    16  2/3+y-x,1/3+y,5/6+z
    17  2/3-y,1/3-x,5/6+z
    18  2/3+x,1/3+x-y,5/6+z
    19  2/3-x,1/3-y,1/3-z
    20  2/3+y,1/3+y-x,1/3-z
    21  2/3+x-y,1/3+x,1/3-z
    22  2/3+x-y,1/3-y,5/6-z
    23  2/3+y,1/3+x,5/6-z
    24  2/3-x,1/3+y-x,5/6-z
    25  1/3+x,2/3+y,2/3+z
    26  1/3-y,2/3+x-y,2/3+z
    27  1/3+y-x,2/3-x,2/3+z
    28  1/3+y-x,2/3+y,1/6+z
    29  1/3-y,2/3-x,1/6+z
    30  1/3+x,2/3+x-y,1/6+z
    31  1/3-x,2/3-y,2/3-z
    32  1/3+y,2/3+y-x,2/3-z
    33  1/3+x-y,2/3+x,2/3-z
    34  1/3+x-y,2/3-y,1/6-z
    35  1/3+y,2/3+x,1/6-z
    36  1/3-x,2/3+y-x,1/6-z

# ATOMIC COORDINATES AND DISPLACEMENT PARAMETERS
loop_ 
   _atom_site_label
   _atom_site_type_symbol
   _atom_site_fract_x
   _atom_site_fract_y
   _atom_site_fract_z
   _atom_site_occupancy
   _atom_site_adp_type
   _atom_site_U_iso_or_equiv
   _atom_site_site_symmetry_multiplicity
O1     O    0.190(4)    0.259(4)    0.1119(19)  1.0000     Uiso 0.0127     36  
O2     O    0.127(6)    -0.081(6)   0.1855(16)  1.0000     Uiso 0.0127     36  
Na1    Na   0.00000     0.00000     0.00000     1.0000     Uiso 0.0127     6   
Ti1    Ti   0.00000     0.00000     0.1377(9)   1.0000     Uiso 0.0127     12  
P1     P    0.2724(31)  0.00000     0.25000     1.0000     Uiso 0.0127     18  

loop_  _atom_type_symbol _atom_type_number_in_cell
        _atom_type_scat_Cromer_Mann_a1 _atom_type_scat_Cromer_Mann_a2 _atom_type_scat_Cromer_Mann_a3
        _atom_type_scat_Cromer_Mann_a4 _atom_type_scat_Cromer_Mann_b1 _atom_type_scat_Cromer_Mann_b2
        _atom_type_scat_Cromer_Mann_b3 _atom_type_scat_Cromer_Mann_b4 _atom_type_scat_Cromer_Mann_c
        _atom_type_scat_length_neutron _atom_type_scat_source
  Na   6      4.7626     3.1736     1.2674     1.1128     3.285      8.8422     0.3136     129.424    0.676      0.363
      https://subversion.xray.aps.anl.gov/pyGSAS/trunk/atmdata.py
  O    72     3.0485     2.2868     1.5463     0.867      13.2771    5.7011     0.3239     32.9089    0.2508     0.5805
      https://subversion.xray.aps.anl.gov/pyGSAS/trunk/atmdata.py
  P    18     6.4345     4.1791     1.78       1.4908     1.9067     27.157     0.526      68.1645    1.1149     0.513
      https://subversion.xray.aps.anl.gov/pyGSAS/trunk/atmdata.py
  Ti   12     9.7595     7.3558     1.6991     1.9021     7.8508     0.5        35.6338    116.105    1.2807     -0.337
      https://subversion.xray.aps.anl.gov/pyGSAS/trunk/atmdata.py

# Note that Z affects _cell_formula_sum and _weight
_cell_formula_units_Z  6
_chemical_formula_sum  "Na O12 P3 Ti2"
_chemical_formula_weight  403.7

# MOLECULAR GEOMETRY
loop_
   _geom_bond_atom_site_label_1
   _geom_bond_atom_site_label_2
   _geom_bond_distance
   _geom_bond_site_symmetry_1
   _geom_bond_site_symmetry_2
   _geom_bond_publ_flag
  O1     O1     1.65(7)      1_555   34_555 yes
  O1     O2     1.79(4)      1_555    2_555 yes
  O1     Ti1    2.053(31)    1_555    1_555 yes
  O1     P1     1.641(28)    1_555   16_554 yes
  O2     O1     1.79(4)      1_555    3_555 yes
  O2     Ti1    1.857(30)    1_555    1_555 yes
  O2     P1     1.77(4)      1_555    1_555 yes
  Na1    Ti1    3.000(20)    1_555    1_555 yes
  Na1    Ti1    3.000(20)    1_555    7_555 yes
  Ti1    O1     2.053(31)    1_555    1_555 yes
  Ti1    O1     2.053(31)    1_555    2_555 yes
  Ti1    O1     2.053(31)    1_555    3_555 yes
  Ti1    O2     1.857(30)    1_555    1_555 yes
  Ti1    O2     1.857(30)    1_555    2_555 yes
  Ti1    O2     1.857(30)    1_555    3_555 yes
  Ti1    Na1    3.000(20)    1_555    1_555 yes
  P1     O1     1.641(28)    1_555   19_555 yes
  P1     O1     1.641(28)    1_555   28_545 yes
  P1     O2     1.77(4)      1_555    1_555 yes
  P1     O2     1.77(4)      1_555   10_555 yes

loop_
   _geom_angle_atom_site_label_1
   _geom_angle_atom_site_label_2
   _geom_angle_atom_site_label_3
   _geom_angle
   _geom_angle_site_symmetry_1
   _geom_angle_site_symmetry_2
   _geom_angle_site_symmetry_3
   _geom_angle_publ_flag
  Ti1    O2     P1     136.5(25)     1_555  1_555    1_555 yes
  O2     Ti1    O2     91.6(17)      1_555  1_555    2_555 yes
  O2     Ti1    O2     91.6(17)      1_555  1_555    3_555 yes
  O2     Ti1    O2     91.6(17)      2_555  1_555    3_555 yes
  O1     P1     O1     60.5(26)     19_555  1_555   28_544 yes
  O1     P1     O2     104.2(19)    19_555  1_555    1_555 yes
  O1     P1     O2     128.9(21)    28_544  1_555    1_555 yes
  O1     P1     O2     128.9(21)    19_555  1_555   10_556 yes
  O1     P1     O2     104.2(19)    28_544  1_555   10_556 yes
  O2     P1     O2     119.3(27)     1_555  1_555   10_556 yes
_pd_proc_ls_pref_orient_corr
   "March-Dollase correction coef. = 1.000 axis = [0, 0, 1]"
_pd_proc_ls_profile_function
;
  Crystallite size in microns with "isotropic" model:
  parameters: Size, G/L mix
    1.000, 1.000, 
  Microstrain, "isotropic" model (10^6^ * delta Q/Q)
    parameters: Mustrain, G/L mix
    1000.000, 1.000, 

;

data_NMTP_1_ss_pwd_0
_pd_proc_ls_profile_function
;
inger-Cox-Jephcoat function parameters U, V, W, X, Y, SH/L:
  peak variance(Gauss) = Utan(Th)^2^+Vtan(Th)+W:
  peak HW(Lorentz) = X/cos(Th)+Ytan(Th); SH/L = S/L+H/L
  U, V, W in (centideg)^2^, X & Y in centideg
    5.763, 0.000, 10.115, 0.264, 5.134, 0.062, 
;
# Information for histogram 0: PWDR JNMTP_130-monoch.ras sample 1
_pd_block_id
   2021-07-26T15:47|NMTP_1_ss|PilipaviciusJurgis|RigakuSmartLab_hist_0
# GSAS-II edited template follows Template

_exptl_special_details                  ?
_pd_proc_info_excluded_regions          none
_pd_instr_location                      ?
_pd_calibration_special_details         ?
_diffrn_source                          'X-ray tube'
_diffrn_source_target                   Cu
_diffrn_source_type                     'X-ray'
_diffrn_measurement_device_type         'Rigaku Smart lab'
_diffrn_detector                        Scintillation
_diffrn_detector_type                   SC-70
_pd_meas_scan_method                    cont
_pd_meas_special_details                ?
_computing_data_collection              ?
_computing_data_reduction               ?
_pd_proc_info_data_reduction            ?
_diffrn_radiation_monochromator         Graphite
_pd_instr_dist_src/mono                 ?
_pd_instr_dist_mono/spec                ?
_pd_instr_dist_src/spec                 ?
_pd_instr_dist_spec/anal                ?
_pd_instr_dist_anal/detc                ?
_pd_instr_dist_spec/detc                ?
_pd_spec_size_axial                     10.0
_pd_spec_size_equat                     10.0
_pd_spec_size_thick                     2.0
_pd_spec_mounting                       'pressed powder'
_pd_spec_mount_mode                     transmission
_pd_spec_shape                          irregular
loop_
     _atom_type_symbol
     _atom_type_scat_dispersion_real
     _atom_type_scat_dispersion_imag
     _atom_type_scat_dispersion_source
  Mn       -0.530   2.805   https://subversion.xray.aps.anl.gov/pyGSAS/trunk/atmdata.py
  Na        0.135   0.124   https://subversion.xray.aps.anl.gov/pyGSAS/trunk/atmdata.py
  O         0.049   0.032   https://subversion.xray.aps.anl.gov/pyGSAS/trunk/atmdata.py
  P         0.296   0.433   https://subversion.xray.aps.anl.gov/pyGSAS/trunk/atmdata.py
  Ti        0.218   1.807   https://subversion.xray.aps.anl.gov/pyGSAS/trunk/atmdata.py

_diffrn_radiation_type  'Cu K\a'
loop_
   _diffrn_radiation_wavelength
   _diffrn_radiation_wavelength_wt
   _diffrn_radiation_wavelength_id
  1.540593         1.0             1     
  1.544414         0.5000          2     

# PHASE TABLE
loop_
   _pd_phase_id
   _pd_phase_block_id
   _pd_phase_mass_%
  0  2021-07-26T15:47|NMTP_1_ss|phase_0|PilipaviciusJurgis  0.98649(24)
  1  2021-07-26T15:47|NMTP_1_ss|phase_1|PilipaviciusJurgis  0.01351(31)
loop_
   _gsas_proc_phase_R_F_factor
   _gsas_proc_phase_R_Fsqd_factor
   _gsas_proc_phase_id
   _gsas_proc_phase_block_id
    0.03338  0.11988  0  2021-07-26T15:47|NMTP_1_ss|phase_0|PilipaviciusJurgis
    0.06536  0.14588  1  2021-07-26T15:47|NMTP_1_ss|phase_1|PilipaviciusJurgis
_pd_proc_ls_prof_R_factor     0.07020
_pd_proc_ls_prof_wR_factor    0.09519
_gsas_proc_ls_prof_R_B_factor   0.06207
_gsas_proc_ls_prof_wR_B_factor  0.07919
_pd_proc_ls_prof_wR_expected  0.05795
_diffrn_radiation_probe  x-ray
_diffrn_radiation_polarisn_ratio  0.7806
_pd_proc_ls_background_function
;
Background function: "chebyschev-1" function with 20 terms:
    125.9(3), -91.4(6), 57.1(6), -30.9(5), 23.6(5), -16.1(5), 
    11.3(5), -0.9(5), 2.9(5), 1.0(5), -2.0(5), 7.8(5), -4.2(4), 
    3.1(4), -0.2(4), 0.1(4), 0.5(4), 3.9(4), -2.3(3), 1.1(3), 
;
_diffrn_ambient_temperature  300
_diffrn_ambient_pressure  100

# STRUCTURE FACTOR TABLE
loop_
   _pd_refln_phase_id
   _refln_index_h
   _refln_index_k
   _refln_index_l
   _refln_F_squared_meas
   _refln_F_squared_calc
   _refln_phase_calc
   _refln_d_spacing
   _gsas_i100_meas
  0  1    1    0    149.5464   148.5398   -50.9   7.25256  1.94   
  0  0    0    1    207.1090   204.6558   0.0     7.25082  1.34   
  0  2    0    -1   1165.3312  910.5888   180.0   7.18447  7.43   
  0  1    1    -1   1521.4061  1429.7774  103.2   6.26709  14.75  
  0  2    0    0    2773.8818  2636.5638  0.0     6.26272  13.42  
  0  0    2    0    9819.1626  9867.1405  -121.1  4.44774  23.86  
  0  1    1    1    8965.8126  8958.0749  156.4   4.44538  43.53  
  0  2    0    -2   7992.2047  7813.0584  180.0   4.41543  19.14  
  0  3    1    -1   17721.8230 17339.5582 -44.5   4.41469  84.85  
  0  0    2    1    811.3146   812.5335   31.9    3.79129  2.86   
  0  2    0    1    1342.0350  1339.9776  0.0     3.78886  2.36   
  0  2    2    -1   18154.0066 18071.2197 173.2   3.78171  63.57  
  0  1    1    -2   19869.9330 19780.5895 -146.2  3.78097  69.55  
  0  3    1    0    24057.0187 23955.5293 -140.4  3.77954  84.14  
  0  3    1    -2   217.1845   228.8624   48.7    3.76203  0.75   
  0  4    0    -1   130.9400   140.1583   180.0   3.76039  0.23   
  0  2    2    0    865.0834   939.6569   35.4    3.62628  2.78   
  0  0    0    2    14.5524    15.7512    180.0   3.62541  0.02   
  0  4    0    -2   23406.7430 20985.1977 0.0     3.59223  36.93  
  0  2    2    -2   13820.9179 13996.3851 76.6    3.13354  33.05  
  0  4    0    0    15547.2327 15700.9344 180.0   3.13136  18.56  
  0  1    3    0    14730.3394 14096.5519 -47.2   2.88541  29.78  
  0  2    2    1    15028.8890 14410.5538 -6.0    2.88423  30.36  
  0  1    1    2    6962.5502  6678.6287  -150.2  2.88390  14.06  
  0  2    0    -3   1173.6926  1144.5894  0.0     2.87180  1.18   
  0  4    2    -1   1563.6502  1525.6679  18.3    2.87161  3.13   
  0  4    0    -3   988.6958   918.4031   180.0   2.85934  0.98   
  0  5    1    -2   770.3116   712.4346   65.1    2.85883  1.53   
  0  1    3    -1   165.0260   170.3833   130.9   2.81094  0.32   
  0  0    2    2    308.8338   316.7132   67.3    2.81013  0.59   
  0  3    1    1    8235.3754  8361.3020  20.4    2.80895  15.77  
  0  4    2    -2   52668.9184 51442.9399 80.6    2.79460  99.78  
  0  3    1    -3   45288.0824 44235.1642 -62.5   2.79459  85.80  
  0  5    1    -1   52829.1581 51745.1534 -59.5   2.79344  100.00 
  0  1    3    1    53139.1831 55106.8671 20.1    2.56745  84.70  
  0  2    0    2    71131.2557 73419.4983 0.0     2.56608  56.62  
  0  3    3    -1   1791.9341  1834.6366  166.1   2.56150  2.84   
  0  1    1    -3   7424.7304  7592.6942  -4.5    2.56088  11.77  
  0  4    2    0    2628.6163  2685.9310  68.6    2.56045  4.17   
  0  5    1    -3   208.4414   250.2247   8.3     2.54328  0.33   
  0  6    0    -2   53.7604    65.2630    180.0   2.54256  0.04   
  0  1    3    -2   1048.1704  1056.1043  -95.8   2.41789  1.48   
  0  3    3    0    29.2493    29.5095    19.2    2.41752  0.04   
  0  0    0    3    117.7133   119.0255   180.0   2.41694  0.08   
  0  4    0    1    233.4074   236.7215   0.0     2.41620  0.16   
  0  3    3    -2   519.6803   530.8242   -20.7   2.41292  0.73   
  0  2    2    -3   1732.5282  1768.5235  61.3    2.41260  2.43   
  0  5    1    0    1189.5215  1206.6332  -39.6   2.41130  1.67   
  0  4    2    -3   788.9285   705.5866   87.3    2.40520  1.10   
  0  6    0    -1   42.4753    35.7197    0.0     2.40384  0.03   
  0  6    0    -3   1780.0825  883.9147   180.0   2.39482  1.23   
  0  0    4    0    1549.3971  1520.0655  -133.6  2.22387  0.92   
  0  2    2    2    2745.0864  2663.9422  152.0   2.22269  3.26   
  0  4    0    -4   5343.5427  5283.1503  0.0     2.20772  3.13   
  0  6    2    -2   6315.2249  6256.4780  -105.7  2.20735  7.40   
  0  0    4    1    1504.3281  1429.5437  -147.9  2.12612  1.63   
  0  1    3    2    9614.7188  9174.3824  -26.6   2.12556  10.43  
  0  3    1    2    2990.1468  2869.4365  61.4    2.12470  3.24   
  0  2    4    -1   4821.6064  4634.8486  68.8    2.12442  5.22   
  0  0    2    3    10587.8346 10224.2078 -11.0   2.12364  11.46  
  0  4    2    1    9755.7889  9446.2502  -35.3   2.12314  10.55  
  0  5    3    -2   2164.2405  2163.3618  82.4    2.11546  2.32   
  0  3    1    -4   3113.1402  3114.8715  11.1    2.11536  3.34   
  0  6    2    -1   510.6784   514.4148   94.1    2.11474  0.55   
  0  5    1    -4   771.5604   851.8879   -129.5  2.10871  0.82   
  0  6    2    -3   3290.0944  3636.0736  -172.9  2.10859  3.51   
  0  7    1    -2   1551.9363  1721.8119  -176.5  2.10797  1.65   
  0  2    4    0    1844.1563  1964.4068  116.6   2.09567  1.94   
  0  3    3    1    406.7955   435.4201   57.3    2.09501  0.43   
  0  1    1    3    997.1897   1070.6703  171.7   2.09467  1.05   
  0  3    3    -3   587.8853   717.8741   164.4   2.08903  0.62   
  0  5    3    -1   332.5138   411.2603   105.9   2.08855  0.35   
  0  2    0    -4   177.6317   219.7871   180.0   2.08853  0.09   
  0  6    0    0    702.8447   891.4221   180.0   2.08757  0.37   
  0  6    0    -4   594.0144   797.0309   0.0     2.07579  0.31   
  0  7    1    -3   634.4832   843.8658   61.9    2.07548  0.66   
  0  2    4    -2   6422.2519  6428.5634  -0.8    1.98618  6.07   
  0  1    3    -3   2728.8688  2721.7477  -178.3  1.98582  2.58   
  0  5    1    1    1786.5723  1760.9665  -35.6   1.98471  1.69   
  0  5    3    -3   11998.1454 11286.4058 37.0    1.97758  11.23  
  0  4    2    -4   20625.1691 19380.9667 -89.8   1.97751  19.31  
  0  7    1    -1   9752.6888  9022.4615  90.5    1.97648  9.12   
  0  2    4    1    132.3953   133.4419   28.8    1.91791  0.12   
  0  2    0    3    1081.4715  1126.5646  180.0   1.91702  0.48   
  0  4    4    -1   7053.7297  7727.2341  -107.3  1.91418  6.18   
  0  1    1    -4   2474.2439  2712.2081  46.5    1.91370  2.17   
  0  5    3    0    4084.2839  4477.0151  -49.7   1.91359  3.58   
  0  7    1    -4   362.9899   345.9062   70.6    1.89903  0.31   
  0  8    0    -3   5821.8734  5551.1802  0.0     1.89864  2.51   
  0  0    4    2    6568.2265  6390.7516  113.4   1.89565  5.64   
  0  4    0    2    15844.8548 15546.2810 0.0     1.89443  6.80   
  0  4    4    -2   46282.8435 45399.7450 -31.5   1.89086  39.57  
  0  2    2    -4   37421.6126 36733.9416 79.2    1.89048  31.98  
  0  6    2    0    37451.3040 36878.6971 80.2    1.88977  31.98  
  0  6    2    -4   10208.4568 10218.3567 -88.4   1.88102  8.64   
  0  8    0    -2   5836.6660  5855.0001  0.0     1.88019  2.47   
  0  4    4    0    838.6508   877.8569   38.7    1.81314  0.66   
  0  0    0    4    102.6146   105.1357   180.0   1.81270  0.04   
  0  8    0    -4   100677.4918 78890.8348 0.0     1.79612  38.80  
  0  1    5    0    1533.1714  1514.5874  4.3     1.76142  1.14   
  0  3    3    2    4794.6857  4765.6887  -69.4   1.76059  3.55   
  0  2    2    3    1758.6543  1749.2448  169.1   1.76046  1.30   
  0  2    4    -3   875.1240   871.8906   7.3     1.75831  0.65   
  0  6    0    1    3205.6631  3180.7636  180.0   1.75705  1.18   
  0  4    4    -3   9039.8698  8930.5264  -106.7  1.75544  6.66   
  0  3    3    -4   10484.6827 10358.1675 -61.0   1.75526  7.72   
  0  7    1    0    12776.8761 12652.7020 39.0    1.75421  9.39   
  0  5    3    -4   604.2560   595.2219   -142.7  1.75146  0.44   
  0  4    0    -5   18.3563    18.0371    180.0   1.75124  0.01   
  0  7    3    -2   973.4284   954.1477   -135.8  1.75103  0.71   
  0  8    0    -1   1241.5102  1206.9442  180.0   1.75039  0.45   
  0  6    0    -5   1742.6493  1638.4289  0.0     1.74652  0.64   
  0  8    2    -3   175.1863   163.5758   -148.5  1.74619  0.13   
  0  1    5    -1   1345.1189  1177.3607  -23.9   1.74406  0.98   
  0  1    3    3    1087.3484  932.5826   -163.2  1.74339  0.79   
  0  4    2    2    653.4542   551.8585   -38.3   1.74292  0.47   
  0  5    1    -5   14546.6030 13412.8624 94.2    1.73236  10.43  
  0  7    3    -3   17679.6041 16305.2266 24.9    1.73227  12.68  
  0  8    2    -2   17832.1023 16426.8529 -102.5  1.73181  12.78  
  0  1    5    1    15378.8860 16176.6098 -75.6   1.68096  10.39  
  0  2    4    2    21634.9548 22658.2220 150.7   1.68058  14.60  
  0  3    1    3    16648.4904 17337.6038 138.5   1.67994  11.23  
  0  3    5    -1   1345.2572  1394.5678  83.7    1.67929  0.91   
  0  0    2    4    7726.7637  7975.3715  49.2    1.67864  5.20   
  0  5    3    1    6216.8402  6407.6367  -160.9  1.67844  4.19   
  0  6    4    -2   7932.7275  7989.0518  102.7   1.67392  5.31   
  0  3    1    -5   3564.4062  3589.8620  137.6   1.67378  2.39   
  0  7    3    -1   8288.7369  8354.6817  51.8    1.67346  5.55   
  0  7    1    -5   822.9154   1086.3210  -95.4   1.66556  0.55   
  0  8    2    -4   99.7490    132.4746   89.0    1.66545  0.07   
  0  9    1    -3   534.9540   722.9649   -170.4  1.66508  0.35   
  0  1    5    -2   994.6605   1095.8358  -159.1  1.63682  0.64   
  0  3    5    0    3141.9198  3458.8341  -156.3  1.63670  2.01   
  0  0    4    3    935.0258   1028.1969  -105.1  1.63652  0.60   
  0  4    4    1    2436.1324  2675.5877  -101.7  1.63629  1.56   
  0  1    1    4    1434.5629  1573.5850  -143.6  1.63599  0.92   
  0  5    1    2    283.7506   310.9648   151.9   1.63564  0.18   
  0  3    5    -2   3651.7585  4001.1572  22.8    1.63527  2.34   
  0  1    3    -4   1821.8916  1998.1337  -90.2   1.63483  1.16   
  0  6    2    1    3821.3737  4208.2617  166.5   1.63416  2.44   
  0  6    4    -1   1425.7619  1594.1691  -34.8   1.63244  0.91   
  0  2    0    -5   1391.6755  1557.0004  180.0   1.63235  0.44   
  0  6    4    -3   888.6930   996.5579   -83.8   1.62960  0.56   
  0  4    2    -5   362.0562   406.1217   -74.1   1.62948  0.23   
  0  8    2    -1   565.6243   638.3591   38.0    1.62879  0.36   
  0  6    2    -5   220.2398   279.3302   26.2    1.62567  0.14   
  0  7    3    -4   350.6871   444.9511   21.4    1.62566  0.22   
  0  9    1    -2   97.5989    125.9374   68.9    1.62494  0.06   
  0  8    0    -5   30.0423    50.9650    0.0     1.62095  0.01   
  0  9    1    -4   228.2028   388.4913   50.7    1.62075  0.14   
  0  4    4    -4   4328.4784  4623.6983  119.0   1.56677  2.55   
  0  8    0    0    4748.9066  4886.4106  0.0     1.56568  1.39   
  0  1    5    2    1245.2929  1145.4515  61.4    1.53658  0.71   
  0  4    0    3    770.4317   725.9722   180.0   1.53568  0.22   
  0  5    5    -2   3517.6903  3489.3631  26.8    1.53275  1.98   
  0  2    2    -5   1107.4717  1096.5099  147.5   1.53240  0.62   
  0  7    3    0    2421.5937  2389.3167  -85.6   1.53201  1.36   
  0  3    5    1    2763.8033  2695.1433  -14.9   1.52492  1.54   
  0  2    0    4    1181.7943  1162.6058  0.0     1.52428  0.33   
  0  8    2    -5   274.1415   272.1334   -18.6   1.52297  0.15   
  0  3    5    -3   23738.6131 23622.1870 94.4    1.52261  13.21  
  0  10   0    -3   1410.0994  1405.0718  0.0     1.52244  0.39   
  0  5    5    -1   18088.8099 18026.5791 99.0    1.52242  10.07  
  0  2    4    -4   8454.7070  8426.0415  -38.4   1.52241  4.70   
  0  6    4    0    13981.8841 13980.1617 -38.7   1.52204  7.78   
  0  1    1    -5   20647.9743 20647.2527 -64.6   1.52203  11.48  
  0  7    1    1    15517.2505 15589.9935 -60.0   1.52147  8.62   
  0  6    4    -4   7478.7152  7232.6947  132.4   1.51746  4.14   
  0  5    3    -5   12736.0551 12306.3141 36.2    1.51739  7.04   
  0  9    1    -1   7458.3612  7134.2747  145.3   1.51653  4.12   
  0  9    1    -5   10891.4590 9936.7140  -48.9   1.50974  5.96   
  0  10   0    -4   4520.7358  4101.1855  180.0   1.50950  1.24   
  0  0    6    0    21895.8057 22634.8148 33.4    1.48258  5.79   
  0  3    3    3    18778.1588 19698.7083 20.3    1.48179  9.92   
  0  1    5    -3   8128.9602  8540.0661  62.7    1.48123  4.29   
  0  6    0    2    3583.9330  3697.3521  180.0   1.48021  0.95   
  0  5    5    -3   2973.7996  2885.1366  -100.6  1.47780  1.56   
  0  3    3    -5   1704.5264  1648.2293  38.1    1.47756  0.90   
  0  8    2    0    5730.0954  5475.1863  -65.9   1.47685  3.01   
  0  7    3    -5   21691.6518 20584.7601 23.9    1.47190  11.32  
  0  6    0    -6   13661.6952 12949.5920 0.0     1.47181  3.56   
  0  9    3    -3   16904.3246 15958.4906 16.2    1.47156  8.82   
  0  10   0    -2   16999.7938 15875.5630 0.0     1.47114  4.43   
  0  0    6    1    246.2877   281.5465   -32.3   1.45253  0.13   
  0  2    4    3    2406.2470  2719.5154  168.6   1.45201  1.22   
  0  2    6    -1   2058.2419  2325.1629  125.2   1.45199  1.05   
  0  4    2    3    1910.0491  2136.3806  -2.6    1.45159  0.97   
  0  1    3    4    1793.6362  1995.5841  -74.8   1.45137  0.91   
  0  5    3    2    2749.4100  3043.8871  -45.1   1.45113  1.40   
  0  5    5    0    1951.9841  2139.9243  76.7    1.45051  0.99   
  0  0    0    5    654.2082   713.5522   0.0     1.45016  0.17   
  0  5    1    -6   6316.8887  6395.5246  52.5    1.44400  3.18   
  0  8    4    -3   4044.2299  4093.4496  -113.2  1.44397  2.04   
  0  9    3    -2   5412.2402  5460.3729  -44.8   1.44363  2.72   
  0  2    6    0    694.7219   695.5805   149.1   1.44271  0.35   
  0  4    4    2    732.8429   731.2346   19.1    1.44211  0.37   
  0  2    2    4    1085.8108  1082.1289  33.0    1.44195  0.55   
  0  7    1    -6   171.7942   168.5377   122.0   1.44082  0.09   
  0  9    3    -4   823.0669   805.3522   -27.0   1.44070  0.41   
  0  10   2    -3   348.4075   338.6127   6.4     1.44039  0.17   
  0  10   0    -5   1261.3794  1207.2564  180.0   1.43689  0.31   
  0  4    0    -6   7061.7133  6770.8183  0.0     1.43590  1.76   
  0  8    4    -2   7851.7468  7526.8904  128.5   1.43581  3.91   
  0  8    0    -6   15373.1181 13389.3374 180.0   1.42967  3.80   
  0  10   2    -4   10689.3261 9129.1786  62.7    1.42942  5.28   
  0  2    6    -2   5220.4399  5645.6373  -151.7  1.40547  2.50   
  0  0    4    4    3181.9717  3362.7277  5.1     1.40507  1.52   
  0  6    2    2    2589.5791  2662.2233  47.3    1.40448  1.24   
  0  8    4    -4   971.8887   1162.7069  -39.2   1.39730  0.46   
  0  6    2    -6   796.7721   953.5456   121.2   1.39729  0.38   
  0  10   2    -2   975.3952   1195.4566  63.6    1.39672  0.46   
  0  2    6    1    3572.3977  3702.9792  -32.5   1.38064  1.66   
  0  3    5    2    5988.5683  6183.2351  4.8     1.38037  2.78   
  0  3    1    4    8204.3135  8417.5931  -142.3  1.37988  3.80   
  0  4    6    -1   3028.5656  3081.8784  -32.9   1.37925  1.40   
  0  0    2    5    4837.1535  4880.0334  -9.3    1.37873  2.24   
  0  6    4    1    3272.9347  3298.2013  -130.7  1.37867  1.51   
  0  3    5    -4   778.4304   772.9835   82.7    1.37780  0.36   
  0  8    0    1    43.0090    42.2349    180.0   1.37682  0.01   
  0  5    5    -4   2841.9621  2769.6018  -152.1  1.37596  1.31   
  0  4    4    -5   2801.3904  2727.4703  -91.1   1.37585  1.29   
  0  7    5    -2   2497.6583  2429.6768  -168.7  1.37576  1.15   
  0  3    1    -6   393.3686   382.1963   110.6   1.37561  0.18   
  0  8    4    -1   2531.1459  2456.3533  -84.5   1.37544  1.17   
  0  9    1    0    192.1464   186.1839   -169.3  1.37499  0.09   
  0  6    4    -5   242.2155   238.9080   -30.8   1.37356  0.11   
  0  10   0    -1   90.5721    91.7266    180.0   1.37269  0.02   
  0  0    6    2    3156.6213  3244.5378  -160.9  1.37227  1.45   
  0  1    5    3    191.0068   197.8191   -38.2   1.37204  0.09   
  0  5    1    3    7092.7655  7453.0351  17.7    1.37135  3.25   
  0  4    6    -2   1736.6474  1809.8882  -58.4   1.37045  0.79   
  0  1    3    -5   457.4822   472.1408   -106.4  1.37003  0.21   
  0  7    3    1    454.1319   465.4542   -166.2  1.36962  0.21   
  0  9    1    -6   6068.2894  6201.4971  -153.1  1.36741  2.77   
  0  10   2    -5   2850.2942  2905.6081  166.0   1.36731  1.30   
  0  11   1    -4   4660.4455  4718.7089  -147.7  1.36707  2.12   
  0  7    5    -3   4054.9415  4044.6719  -92.1   1.36660  1.85   
  0  4    2    -6   6165.6180  6123.7290  -81.3   1.36646  2.81   
  0  9    3    -1   5062.2745  4974.7771  39.6    1.36601  2.30   
  0  8    2    -6   6325.5757  6040.4758  61.2    1.36108  2.86   
  0  9    3    -5   7335.1186  6999.4926  -166.1  1.36104  3.32   
  0  11   1    -3   8865.1501  8381.9139  -29.1   1.36055  4.00   
  0  4    6    0    10199.9234 10590.8913 -144.1  1.33998  4.49   
  0  5    5    1    7478.0250  7783.4469  103.1   1.33970  3.29   
  0  1    1    5    14360.4097 14985.5363 -18.4   1.33944  6.31   
  0  7    5    -1   1750.1585  1775.1421  37.2    1.33716  0.77   
  0  2    0    -6   38.6680    39.0165    180.0   1.33704  0.01   
  0  10   0    -6   881.1792   1192.2896  180.0   1.32703  0.19   
  0  11   1    -5   1856.0932  2527.7199  -47.7   1.32689  0.80   
  0  2    6    -3   4335.7713  4646.5973  -7.9    1.31738  1.85   
  0  1    5    -4   6404.7150  6853.2160  -8.3    1.31721  2.73   
  0  7    1    2    4429.6235  4720.5830  -123.9  1.31642  1.89   
  0  4    6    -3   2238.8686  2381.3183  -26.5   1.31618  0.95   
  0  2    4    -5   5234.2444  5547.5250  -129.5  1.31591  2.23   
  0  8    2    1    3064.2439  3193.8678  -22.3   1.31524  1.30   
  0  7    5    -4   1383.3638  1295.6348  -9.5    1.31240  0.59   
  0  5    3    -6   1379.4771  1287.4318  -84.8   1.31229  0.59   
  0  10   2    -1   1665.0067  1524.4684  169.2   1.31164  0.71   
  0  8    4    -5   3493.4203  3008.1736  -125.1  1.30992  1.48   
  0  7    3    -6   4130.6597  3554.6977  -33.3   1.30990  1.75   
  0  11   1    -2   2975.1508  2480.5529  45.3    1.30923  1.26   
  0  2    6    2    41878.9563 41303.1059 38.9    1.28372  17.12  
  0  4    0    4    39112.7857 38781.7216 0.0     1.28304  7.99   
  0  6    6    -2   1055.2298  996.0569   76.7    1.28075  0.43   
  0  2    2    -6   2276.5064  2124.9285  -72.8   1.28044  0.93   
  0  8    4    0    1463.7784  1356.0123  79.2    1.28022  0.60   
  0  10   2    -6   4771.5719  4595.5205  78.9    1.27164  1.92   
  0  12   0    -4   1743.0448  1662.7242  180.0   1.27128  0.35   
  0  1    7    0    1114.9510  1155.0137  34.3    1.26429  0.44   
  0  0    6    3    169.0001   178.4279   -53.9   1.26376  0.07   
  0  4    4    3    1325.8789  1402.7548  46.7    1.26367  0.53   
  0  4    6    1    174.5085   184.6694   -11.6   1.26366  0.07   
  0  3    3    4    2192.5150  2322.4903  -15.9   1.26360  0.87   
  0  2    0    5    290.2144   309.0812   0.0     1.26317  0.06   
  0  6    0    3    61.5248    65.6307    0.0     1.26295  0.01   
  0  6    6    -1   6416.6652  6949.9945  -17.3   1.26188  2.55   
  0  7    5    0    5385.6153  5867.9318  -3.6    1.26162  2.14   
  0  1    1    -6   4508.1915  4918.9149  -137.4  1.26156  1.79   
  0  6    6    -3   94.4212    104.3730   51.1    1.26057  0.04   
  0  3    3    -6   12.8404    14.1604    -12.8   1.26032  0.01   
  0  9    3    0    265.4125   289.5445   -138.0  1.25985  0.11   
  0  1    7    -1   1137.2805  1232.4168  112.8   1.25783  0.45   
  0  2    4    4    1562.4425  1727.0595  107.0   1.25729  0.62   
  0  5    3    3    3143.7550  3502.1449  50.5    1.25704  1.24   
  0  6    0    -7   715.8854   803.3585   180.0   1.25642  0.14   
  0  10   4    -3   119.0564   133.4457   33.0    1.25626  0.05   
  0  9    3    -6   194.8373   221.7299   177.1   1.25401  0.08   
  0  8    0    -7   343.2585   391.0555   180.0   1.25398  0.07   
  0  11   3    -4   869.2261   997.8829   -84.6   1.25375  0.34   
  0  12   0    -3   91.9577    106.2141   0.0     1.25346  0.02   
  0  5    5    -5   934.8153   1080.2142  25.1    1.25342  0.37   
  0  10   0    0    265.9489   300.2615   0.0     1.25254  0.05   
  0  11   1    -6   453.2724   485.3804   -95.4   1.25106  0.18   
  0  12   0    -5   151.0420   162.0655   180.0   1.25090  0.03   
  0  7    1    -7   2498.3149  2737.6971  -59.9   1.24905  0.98   
  0  10   4    -4   5913.6122  6463.5628  2.4     1.24896  2.31   
  0  11   3    -3   4237.6202  4591.9350  -167.6  1.24871  1.66   
  0  1    7    1    4672.4221  5074.1818  169.4   1.23353  1.79   
  0  3    5    3    2065.1932  2239.5928  -82.4   1.23313  0.79   
  0  3    7    -1   753.6982   817.6218   55.3    1.23287  0.29   
  0  4    2    4    2711.2960  2942.4416  -128.6  1.23277  1.04   
  0  1    3    5    135.2788   147.3010   -142.3  1.23233  0.05   
  0  6    4    2    609.2262   664.0403   2.5     1.23222  0.23   
  0  4    6    -4   2076.1380  2276.6868  -161.9  1.23080  0.79   
  0  3    5    -5   331.0118   363.1276   -165.7  1.23069  0.13   
  0  9    1    1    5787.7817  6350.8645  11.1    1.22989  2.21   
  0  7    5    -5   28.9538    28.3088    -112.0  1.22741  0.01   
  0  6    4    -6   510.7121   498.8661   162.1   1.22736  0.19   
  0  9    5    -3   110.2134   107.4258   128.8   1.22721  0.04   
  0  5    1    -7   376.9186   367.3457   177.5   1.22721  0.14   
  0  10   4    -2   1588.0088  1543.4897  147.5   1.22697  0.60   
  0  11   1    -1   982.2916   950.1960   -160.3  1.22662  0.37   
  0  9    1    -7   4788.1460  4195.9815  -4.2    1.22266  1.81   
  0  11   3    -5   2049.8366  1790.5377  178.1   1.22254  0.78   
  0  12   2    -4   2390.1853  2074.7373  76.7    1.22233  0.90   
  0  1    7    -2   2959.7894  3224.3324  -71.0   1.21577  1.11   
  0  3    7    0    1176.5239  1283.2008  -72.2   1.21572  0.44   
  0  1    5    4    15.8329    17.3500    -163.0  1.21543  0.01   
  0  5    5    2    304.8818   334.3204   -157.2  1.21528  0.11   
  0  3    7    -2   1135.0896  1244.1209  26.2    1.21513  0.43   
  0  2    2    5    656.9241   719.9129   113.8   1.21511  0.25   
  0  6    2    3    169.9033   185.7410   -160.0  1.21492  0.06   
  0  0    4    5    89.9864    97.9295    -35.3   1.21472  0.03   
  0  7    3    2    503.6324   541.1860   52.8    1.21433  0.19   
  0  4    0    -7   79.6591    78.3011    0.0     1.21090  0.01   
  0  9    5    -2   194.6725   191.3427   -33.5   1.21087  0.07   
  0  9    5    -4   2687.6880  2779.8106  -4.5    1.20914  1.00   
  0  6    2    -7   2666.1579  2761.7200  178.9   1.20911  0.99   
  0  2    6    -4   328.6989   343.2941   0.6     1.20895  0.12   
  0  6    6    0    514.9738   543.1949   -4.6    1.20876  0.19   
  0  11   3    -2   1376.0285  1457.6680  -81.8   1.20868  0.51   
  0  0    0    6    462.3578   495.7027   0.0     1.20847  0.09   
  0  8    0    2    171.2558   187.5064   180.0   1.20810  0.03   
  0  8    2    -7   1367.4028  1546.1189  -26.9   1.20693  0.51   
  0  10   4    -5   635.6856   718.7270   68.3    1.20689  0.24   
  0  12   2    -3   2741.9898  3089.5535  -20.0   1.20647  1.02   
  0  6    6    -4   1349.2152  1520.1045  67.4    1.20646  0.50   
  0  4    4    -6   1715.1151  1927.9427  103.8   1.20630  0.64   
  0  10   2    0    2245.6875  2492.8534  -85.2   1.20565  0.83   
  0  10   0    -7   452.9568   476.5270   0.0     1.20438  0.08   
  0  12   2    -5   1297.1786  1350.1728  62.2    1.20418  0.48   
  0  8    4    -6   2594.6708  2532.1611  27.9    1.20260  0.96   
  0  12   0    -2   363.7805   341.4047   180.0   1.20192  0.07   
  0  12   0    -6   55970.8263 40573.7262 0.0     1.19741  10.26  
  0  1    7    2    862.0821   925.2152   -67.1   1.17296  0.31   
  0  2    6    3    807.8736   869.7818   -60.9   1.17277  0.29   
  0  5    1    4    122.4889   133.8516   82.4    1.17222  0.04   
  0  5    7    -2   3345.5520  3686.3561  49.5    1.17125  1.19   
  0  1    3    -6   141.6180   153.2092   80.5    1.17087  0.05   
  0  8    4    1    630.6125   669.8236   -76.2   1.17063  0.22   
  0  8    6    -3   2558.3541  2453.2127  -14.2   1.16853  0.91   
  0  4    2    -7   1511.0761  1447.7970  -18.5   1.16838  0.54   
  0  10   4    -1   3990.5016  3808.9737  -161.4  1.16809  1.41   
  0  3    7    1    2767.8174  2614.9534  89.4    1.16774  0.98   
  0  4    6    2    72.3281    67.7437    -21.2   1.16754  0.03   
  0  3    1    5    102.8819   94.5386    166.7   1.16714  0.04   
  0  3    7    -3   4977.8781  4513.9772  -26.8   1.16671  1.76   
  0  5    7    -1   4758.7737  4311.9352  -29.5   1.16662  1.68   
  0  1    5    -5   9713.0893  8805.0887  109.4   1.16645  3.43   
  0  7    5    1    14689.7995 13386.5646 110.2   1.16620  5.19   
  0  0    2    6    7008.0111  6387.4941  84.6    1.16619  2.48   
  0  8    2    2    5819.0405  5371.8493  84.1    1.16586  2.05   
  0  8    6    -2   1368.3074  1274.2073  -176.2  1.16419  0.48   
  0  3    1    -7   4710.2663  4364.9871  27.0    1.16404  1.66   
  0  9    5    -1   196.2366   181.4055   -138.1  1.16396  0.07   
  0  10   2    -7   4208.6488  3796.8863  10.8    1.16251  1.48   
  0  11   3    -6   1877.7892  1693.4402  -73.3   1.16246  0.66   
  0  13   1    -4   2601.2772  2340.9335  -116.2  1.16212  0.91   
  0  9    5    -5   2571.4531  2354.8197  87.9    1.16089  0.90   
  0  7    3    -7   10122.5623 9279.0971  -166.6  1.16085  3.55   
  0  12   2    -2   7853.1700  7321.5371  47.4    1.16030  2.76   
  0  11   1    -7   1388.6144  1347.3427  -52.4   1.15632  0.49   
  0  12   2    -6   3580.9578  3472.4893  75.7    1.15624  1.25   
  0  13   1    -5   648.2498   627.4446   -77.8   1.15608  0.23   
  0  1    7    -3   5510.9817  5002.3579  34.9    1.14777  1.91   
  0  0    6    4    1580.2413  1443.6252  -137.3  1.14762  0.55   
  0  7    1    3    2754.4932  2610.5759  -42.8   1.14696  0.95   
  0  5    7    -3   5861.1376  5792.8641  168.0   1.14617  2.02   
  0  2    4    -6   6219.6857  6231.8113  113.8   1.14589  2.15   
  0  9    3    1    6989.7438  7154.0689  25.7    1.14542  2.41   
  0  8    6    -4   7013.9754  7616.9611  29.5    1.14338  2.41   
  0  5    3    -7   7244.4889  7894.6977  24.8    1.14325  2.49   
  0  11   3    -1   5645.6089  6234.7887  11.0    1.14278  1.94   
  0  9    3    -7   688.3687   752.6919   -165.7  1.13958  0.24   
  0  10   4    -6   973.6519   1064.6256  28.1    1.13957  0.33   
  0  13   1    -3   1030.5393  1117.2122  -54.7   1.13906  0.35   
  0  5    7    0    1806.9077  1549.5033  -99.0   1.13330  0.62   
  0  6    6    1    1491.7432  1287.4314  -50.0   1.13310  0.51   
  0  1    1    6    812.8965   708.4749   80.9    1.13287  0.28   
  0  4    6    -5   1446.9065  1346.6627  -10.3   1.13154  0.49   
  0  8    6    -1   1604.0627  1503.6652  -4.3    1.13131  0.55   
  0  2    0    -7   256.0176   240.7718   0.0     1.13118  0.04   
  0  10   0    1    731.4708   694.2485   0.0     1.13073  0.12   
  0  6    6    -5   8735.6002  8348.4111  -8.4    1.13026  2.96   
  0  5    5    -6   4601.9624  4402.4326  -8.3    1.13019  1.56   
  0  11   1    0    4668.7993  4501.9477  -166.9  1.12946  1.58   
  0  7    5    -6   257.6263   244.1060   42.9    1.12866  0.09   
  0  12   0    -1   216.6943   194.4447   0.0     1.12793  0.04   
  0  12   0    -7   35.8655    22.9091    180.0   1.12235  0.01   
  0  13   1    -6   693.1832   443.3981   -52.6   1.12224  0.23   
  0  0    8    0    415.9973   477.1215   -84.0   1.11194  0.07   
  0  4    4    4    2262.2672  2892.7368  171.8   1.11134  0.75   
  0  8    0    -8   660.8255   967.7102   0.0     1.10386  0.11   
  0  12   4    -4   222.5461   325.4345   72.9    1.10367  0.07   
  0  0    8    1    404.7110   480.7271   -26.6   1.09909  0.13   
  0  3    7    2    1040.2273  1218.0802  12.7    1.09889  0.34   
  0  2    8    -1   772.9658   902.8077   -31.8   1.09885  0.25   
  0  3    5    4    1076.4173  1240.2869  136.0   1.09864  0.35   
  0  5    3    4    545.3827   619.2361   -126.0  1.09840  0.18   
  0  2    4    5    852.4261   964.7194   14.3    1.09835  0.28   
  0  4    0    5    1.0909     1.2343     0.0     1.09835  0.00   
  0  6    4    3    342.7618   384.4891   -1.2    1.09821  0.11   
  0  3    7    -4   1057.8386  1143.0973  -98.3   1.09759  0.35   
  0  2    6    -5   1861.7536  2000.0517  -54.8   1.09748  0.61   
  0  9    1    2    1519.1250  1583.6033  60.2    1.09678  0.50   
  0  5    7    -4   444.0328   460.6804   -82.8   1.09666  0.15   
  0  7    7    -2   942.3813   973.5804   -64.5   1.09656  0.31   
  0  3    5    -6   71.2910    73.4213    -126.6  1.09648  0.02   
  0  2    2    -7   606.5161   619.3910   159.8   1.09628  0.20   
  0  9    5    0    72.7989    73.9577    178.6   1.09617  0.02   
  0  10   2    1    852.8212   854.4616   115.6   1.09587  0.28   
  0  2    8    0    447.0119   432.2407   -58.2   1.09481  0.15   
  0  1    7    3    2252.8719  2175.8010  167.9   1.09467  0.74   
  0  5    5    3    4074.7241  3934.0749  -20.9   1.09432  1.33   
  0  3    3    5    21.7665    21.0180    -172.5  1.09422  0.01   
  0  6    0    4    2255.3692  2177.5961  0.0     1.09401  0.37   
  0  8    6    -5   1477.0514  1426.0368  -27.9   1.09400  0.48   
  0  6    4    -7   2324.9514  2243.7683  -151.8  1.09391  0.76   
  0  12   2    -1   2185.1612  2086.0464  -12.6   1.09332  0.71   
  0  9    5    -6   539.1627   498.4724   -157.4  1.09232  0.18   
  0  8    4    -7   679.6403   628.1651   -95.7   1.09230  0.22   
  0  7    1    -8   114.5506   105.7639   -66.7   1.09221  0.04   
  0  11   5    -4   1796.8046  1658.2739  -136.3  1.09215  0.59   
  0  12   4    -3   726.2389   670.6678   -112.7  1.09195  0.24   
  0  7    7    -3   8654.1255  7995.5272  170.7   1.09190  2.83   
  0  13   1    -2   1492.8900  1383.8205  -163.4  1.09169  0.49   
  0  3    3    -7   12526.0005 11617.5179 30.6    1.09167  4.09   
  0  10   4    0    8896.3809  8312.3931  125.1   1.09135  2.90   
  0  9    1    -8   385.7479   360.0325   -3.7    1.09037  0.13   
  0  12   4    -5   312.2625   290.6104   -62.3   1.09026  0.10   
  0  13   3    -4   1359.7998  1260.2206  -63.6   1.09008  0.44   
  0  6    0    -8   3766.0538  3511.4883  180.0   1.08892  0.61   
  0  11   5    -3   4514.2886  4218.9501  65.6    1.08881  1.47   
  0  12   2    -7   37.6554    35.4210    -27.1   1.08824  0.01   
  0  14   0    -5   18.8273    17.7024    180.0   1.08797  0.00   
  0  11   3    -7   2929.2455  3046.5591  6.3     1.08529  0.95   
  0  10   0    -8   6245.4913  6496.1852  0.0     1.08529  1.01   
  0  13   3    -5   2706.4653  2840.9477  29.6    1.08509  0.88   
  0  14   0    -4   4865.1035  5171.3179  0.0     1.08489  0.79   
  0  2    8    -2   105.6070   113.2690   105.0   1.07827  0.03   
  0  5    7    1    632.5569   678.6175   -180.0  1.07804  0.20   
  0  1    5    5    2605.6133  2797.1046  18.7    1.07790  0.84   
  0  2    0    6    785.5672   843.5946   0.0     1.07764  0.13   
  0  7    3    3    526.3171   564.8220   162.6   1.07754  0.17   
  0  7    7    -1   1641.4469  1702.2502  127.7   1.07671  0.53   
  0  8    6    0    361.9968   370.4391   18.6    1.07652  0.12   
  0  1    1    -7   1193.4066  1213.7075  142.2   1.07644  0.38   
  0  8    2    -8   3726.6114  3055.8890  41.5    1.07136  1.20   
  0  11   5    -5   1476.4844  1209.8464  60.2    1.07133  0.47   
  0  13   3    -3   3493.3225  2833.7798  -149.8  1.07098  1.12   
  0  13   1    -7   7084.9254  5596.7431  114.4   1.06731  2.26   
  0  14   0    -6   5953.1355  4679.0355  0.0     1.06719  0.95   
  0  2    8    1    1771.5650  1381.6072  14.7    1.06694  0.57   
  0  4    6    3    696.4763   542.7713   -8.8    1.06662  0.22   
  0  4    2    5    1015.3371  799.3754   -163.2  1.06632  0.32   
  0  4    8    -1   664.2174   523.5003   39.0    1.06630  0.21   
  0  1    7    -4   1431.5043  1133.5145  28.4    1.06621  0.46   
  0  1    3    6    2432.9044  1979.7731  -113.3  1.06583  0.78   
  0  7    5    2    2919.4650  2382.9288  125.9   1.06579  0.93   
  0  8    0    3    455.9182   380.5371   180.0   1.06549  0.07   
  0  7    7    -4   1952.5391  1802.8873  64.0    1.06365  0.62   
  0  4    4    -7   514.0406   479.5687   -46.0   1.06347  0.16   
  0  0    8    2    139.1221   132.4379   176.3   1.06306  0.04   
  0  11   3    0    367.4792   350.8420   13.1    1.06299  0.12   
  0  2    6    4    833.6076   802.7997   -169.8  1.06278  0.27   
  0  6    2    4    298.0735   292.7272   102.2   1.06235  0.09   
  0  4    8    -2   8437.8501  8350.2168  105.5   1.06221  2.69   
  0  10   6    -3   2090.1594  2075.6918  -10.9   1.06215  0.67   
  0  5    1    -8   3169.5336  3154.1759  -148.8  1.06212  1.01   
  0  11   5    -2   5807.1657  5835.2492  -15.5   1.06197  1.85   
  0  0    4    6    4949.3118  5019.9381  -36.4   1.06182  1.58   
  0  8    4    2    5716.5252  5886.3236  -38.8   1.06157  1.82   
  0  10   4    -7   695.0836   685.5717   4.4     1.05904  0.22   
  0  14   0    -3   1552.2911  1537.8123  180.0   1.05852  0.25   
  0  10   6    -4   6970.0000  6898.2906  -157.2  1.05773  2.21   
  0  6    2    -8   3569.1247  3531.4901  53.8    1.05768  1.13   
  0  12   4    -2   3804.2192  3758.0173  2.9     1.05737  1.21   
  0  11   1    -8   752.7519   742.8237   -122.6  1.05708  0.24   
  0  13   3    -6   721.5310   711.9382   -27.0   1.05697  0.23   
  0  14   2    -5   941.9649   929.7386   -18.4   1.05682  0.30   
  0  10   2    -8   3992.9089  4379.9390  87.9    1.05436  1.26   
  0  12   4    -6   2756.6953  3028.2190  -49.3   1.05430  0.87   
  0  14   2    -4   4566.8946  5036.4995  89.6    1.05399  1.45   
  0  4    8    0    2234.5840  1869.1800  117.5   1.04783  0.70   
  0  6    6    2    3476.1038  3022.1989  -132.7  1.04750  1.09   
  0  2    2    6    4688.4124  4157.7868  65.8    1.04734  1.48   
  0  6    6    -6   7863.8157  8426.4468  32.9    1.04451  2.47   
  0  10   6    -2   8631.1860  9402.0367  40.7    1.04427  2.71   
  0  4    0    -8   3479.1654  3791.6413  0.0     1.04427  0.55   
  0  12   0    0    9067.2273  10054.4927 0.0     1.04379  1.42   
  0  12   0    -8   3778.3617  3626.3713  0.0     1.03789  0.59   
  0  14   2    -6   3090.6702  2976.9894  -89.7   1.03774  0.97   
  0  2    8    -3   4551.5787  4458.9825  27.1    1.03692  1.42   
  0  0    6    5    638.0520   626.7702   -9.1    1.03669  0.20   
  0  4    8    -3   810.4858   796.4419   44.1    1.03633  0.25   
  0  8    2    3    1392.1048  1365.6755  -180.0  1.03618  0.44   
  0  7    7    0    579.4491   567.5181   32.0    1.03608  0.18   
  0  1    5    -6   1346.7783  1318.1256  119.6   1.03605  0.42   
  0  0    0    7    62.3397    60.6656    180.0   1.03583  0.01   
  0  9    3    2    1035.8493  999.9118   -155.2  1.03561  0.32   
  0  10   6    -5   1652.0984  1484.5496  135.0   1.03181  0.52   
  0  7    3    -8   1241.4474  1115.8758  -67.3   1.03176  0.39   
  0  5    7    -5   2868.5565  2590.5922  139.8   1.03152  0.89   
  0  4    6    -6   1923.7596  1742.2493  37.3    1.03144  0.60   
  0  13   3    -2   830.4523   755.9493   -71.4   1.03133  0.26   
  0  11   1    1    1583.5118  1493.9058  144.7   1.03076  0.49   
  0  9    3    -8   1832.8410  1784.6886  -88.5   1.03021  0.57   
  0  11   5    -6   1227.5006  1195.5965  26.6    1.03021  0.38   
  0  14   2    -3   512.4744   507.6360   129.8   1.02976  0.16   
  0  8    6    -6   8518.0832  8608.7682  -148.2  1.02913  2.65   
  0  7    5    -7   5146.9886  5209.5082  101.3   1.02909  1.60   
  0  13   1    -1   8204.3780  8521.8343  -17.1   1.02845  2.55   
  0  14   0    -7   1272.5186  1087.1103  180.0   1.02635  0.20   
  0  2    8    2    215.2423   185.1299   -39.2   1.02027  0.07   
  0  3    7    3    3374.4246  2964.1383  -175.5  1.02012  1.05   
  0  5    1    5    1923.9665  1796.6739  156.7   1.01967  0.60   
  0  6    8    -2   3922.5460  3889.3428  -39.0   1.01877  1.21   
  0  3    7    -5   8085.8844  8024.2235  -178.2  1.01874  2.50   
  0  1    3    -7   1845.6940  1843.0601  33.9    1.01844  0.57   
  0  9    5    1    2169.9894  2170.5894  -39.0   1.01829  0.67   
  0  10   0    2    2729.9703  2732.1991  0.0     1.01802  0.42   
  0  7    7    -5   1105.7348  1069.5026  -159.0  1.01688  0.34   
  0  9    7    -3   511.8124   492.9226   -155.9  1.01677  0.16   
  0  5    5    -7   1188.4973  1144.4274  129.4   1.01676  0.37   
  0  4    2    -8   564.2246   540.3904   -150.7  1.01662  0.17   
  0  11   5    -1   271.8543   258.5545   -149.3  1.01643  0.08   
  0  12   2    0    96.6602    91.0755    -151.9  1.01618  0.03   
  0  9    5    -7   2561.0569  2335.1914  51.8    1.01418  0.79   
  0  14   0    -2   804.4542   728.1377   180.0   1.01358  0.12   
  0  12   2    -8   3747.1640  3697.1741  -91.5   1.01074  1.16   
  0  13   3    -7   1851.0218  1826.4261  38.6    1.01070  0.57   
  0  15   1    -5   5827.3795  5746.6049  85.7    1.01044  1.80   
  0  0    8    3    1455.0928  1432.8897  -126.9  1.01016  0.45   
  0  4    8    1    803.1787   790.6475   -108.8  1.01011  0.25   
  0  1    7    4    2004.6388  1972.3430  -31.1   1.01004  0.62   
  0  5    7    2    1185.7879  1165.8448  -74.1   1.00995  0.37   
  0  3    1    6    739.1985   722.9065   -68.7   1.00962  0.23   
  0  7    1    4    31.8506    31.0387    -26.3   1.00948  0.01   
  0  6    8    -1   4124.3943  3980.8633  27.9    1.00920  1.27   
  0  8    6    1    2100.3406  2002.4417  -18.7   1.00888  0.65   
  0  0    2    7    2929.9518  2788.8842  153.0   1.00883  0.90   
  0  6    8    -3   24.1796    22.7582    53.7    1.00853  0.01   
  0  2    4    -7   720.5182   672.0474   -44.0   1.00825  0.22   
  0  10   4    1    1640.8882  1518.0070  -37.0   1.00792  0.51   
  0  9    7    -2   620.7129   570.2350   -120.9  1.00742  0.19   
  0  3    1    -8   1116.4037  1024.1340  63.3    1.00727  0.34   
  0  10   6    -1   2259.7118  2072.3934  -26.3   1.00725  0.70   
  0  9    7    -4   1634.8852  1470.4655  46.3    1.00642  0.50   
  0  5    3    -8   845.5156   756.6046   42.7    1.00628  0.26   
  0  12   4    -1   62.6568    55.3389    24.6    1.00594  0.02   
  0  11   3    -8   2237.6374  2214.3172  -52.6   1.00200  0.69   
  0  12   4    -7   208.4192   206.6442   -98.0   1.00198  0.06   
  0  15   1    -4   1553.0949  1585.2068  43.3    1.00159  0.48   
  0  13   1    -8   1712.3855  1722.6489  -160.1  1.00014  0.53   
  0  14   2    -7   1702.9213  1714.5419  -158.3  1.00007  0.52   
  0  15   1    -6   2123.4295  2144.3455  -149.7  0.99995  0.65   
  0  4    8    -4   578.5651   751.0255   -55.1   0.99309  0.18   
  0  2    6    -6   130.7560   169.1049   91.9    0.99291  0.04   
  0  10   2    2    161.1377   200.6053   -71.1   0.99235  0.05   
  0  10   6    -6   1684.8874  1736.1058  -160.7  0.98879  0.52   
  0  8    4    -8   1767.0049  1819.8290  -15.4   0.98875  0.54   
  0  14   2    -2   2196.4503  2256.7735  63.6    0.98824  0.67   
  0  1    9    0    1981.9665  1918.5393  15.4    0.98532  0.61   
  0  5    5    4    968.4237   939.8673   -37.0   0.98483  0.30   
  0  4    4    5    1865.3679  1811.1084  -135.6  0.98479  0.57   
  0  1    9    -1   585.4643   572.3297   -144.8  0.98225  0.18   
  0  3    5    5    104.4142   103.2376   -27.0   0.98181  0.03   
  0  6    4    4    414.5843   411.4865   33.7    0.98166  0.13   
  0  2    8    -4   7546.9065  7520.0354  111.7   0.98150  2.31   
  0  6    8    0    7337.0301  7327.2265  105.8   0.98140  2.25   
  0  1    7    -5   2015.6530  2013.0721  -46.0   0.98140  0.62   
  0  7    7    1    1770.4928  1773.0483  -51.8   0.98125  0.54   
  0  1    1    7    4659.2569  4674.7715  -86.5   0.98104  1.43   
  0  9    1    3    4649.0340  4658.0885  -71.4   0.98079  1.42   
  0  6    8    -4   4312.3279  4272.7259  -49.0   0.98017  1.32   
  0  3    5    -7   3419.2460  3384.7049  -50.5   0.97996  1.05   
  0  9    7    -1   7360.6544  7287.3142  179.5   0.97992  2.25   
  0  2    0    -8   4809.8681  4766.5940  0.0     0.97979  0.74   
  0  11   3    1    3229.0201  3215.2662  20.4    0.97950  0.99   
  0  8    0    -9   11.3684    11.4033    0.0     0.97895  0.00   
  0  13   5    -4   801.9037   804.5025   73.0    0.97881  0.25   
  0  9    7    -5   1115.0008  1115.0210  9.0     0.97808  0.34   
  0  6    4    -8   1944.3891  1946.5871  5.9     0.97797  0.60   
  0  13   3    -1   311.0684   316.4211   -149.3  0.97751  0.10   
  0  10   0    -9   1263.7938  1288.5861  180.0   0.97747  0.19   
  0  14   4    -5   506.4690   521.5274   16.8    0.97729  0.16   
  0  11   5    -7   174.5809   193.4328   1.3     0.97534  0.05   
  0  10   4    -8   434.5846   481.5881   -178.3  0.97534  0.13   
  0  9    1    -9   157.6739   175.6531   -154.4  0.97529  0.05   
  0  13   5    -5   138.6870   156.0109   29.7    0.97520  0.04   
  0  14   4    -4   61.0050    69.6734    151.2   0.97505  0.02   
  0  15   1    -3   10.0092    11.6429    -103.8  0.97485  0.00   
  0  14   0    -8   89.7942    99.7958    0.0     0.97192  0.01   
  0  15   1    -7   607.6448   670.4782   -6.3    0.97184  0.19   
  0  1    9    1    5691.9740  5250.4195  52.1    0.97055  1.74   
  0  3    9    -1   4902.8195  4434.5745  -122.3  0.97023  1.50   
  0  4    6    4    3161.4631  2855.8964  46.3    0.97018  0.97   
  0  5    3    5    5015.6280  4521.9929  33.7    0.96996  1.54   
  0  2    4    6    3819.2228  3448.5948  -3.8    0.96978  1.17   
  0  7    5    3    1507.9215  1362.6704  103.7   0.96971  0.46   
  0  7    1    -9   7200.2302  6668.4925  -8.4    0.96510  2.21   
  0  12   6    -4   6150.3726  5697.4645  -149.1  0.96507  1.89   
  0  13   5    -3   1714.7151  1589.4092  95.1    0.96492  0.53   
  0  11   1    -9   5168.7787  4439.1076  129.6   0.96226  1.59   
  0  14   4    -6   5057.5226  4326.4224  126.3   0.96214  1.55   
  0  15   3    -5   3350.3120  2863.4479  38.2    0.96201  1.03   
  0  2    8    3    195.7799   168.1652   -104.6  0.96185  0.06   
  0  1    9    -2   365.0597   313.8595   88.1    0.96183  0.11   
  0  3    9    0    267.3488   230.1681   77.2    0.96180  0.08   
  0  3    9    -2   504.5920   446.3745   -11.1   0.96151  0.15   
  0  2    6    5    699.4264   619.4890   71.5    0.96150  0.21   
  0  6    6    3    2241.4196  2009.1682  28.5    0.96141  0.69   
  0  6    0    5    1148.9248  1044.9480  180.0   0.96130  0.18   
  0  3    3    6    497.0887   452.2931   -23.4   0.96130  0.15   
  0  7    3    4    1458.2663  1348.4098  27.5    0.96118  0.45   
  0  1    5    6    2929.6501  2722.6551  -47.8   0.96115  0.90   
  0  8    4    3    4406.8689  4215.0656  -107.3  0.96090  1.35   
  0  5    7    -6   318.4897   295.6550   37.4    0.95951  0.10   
  0  8    8    -3   464.8191   431.4870   36.2    0.95950  0.14   
  0  3    3    -8   835.1864   779.5041   -154.2  0.95928  0.26   
  0  11   5    0    355.8567   337.1214   136.7   0.95906  0.11   
  0  4    8    2    18.3603    17.5733    -100.3  0.95895  0.01   
  0  12   0    1    190.0562   184.5598   0.0     0.95882  0.03   
  0  7    7    -6   568.6730   568.6321   -99.6   0.95857  0.17   
  0  6    6    -7   831.8076   836.9563   -25.9   0.95852  0.26   
  0  4    0    6    2012.2609  2027.4606  0.0     0.95851  0.31   
  0  13   1    0    498.6801   532.6182   78.6    0.95789  0.15   
  0  8    6    -7   34.5096    37.4203    -104.4  0.95743  0.01   
  0  6    0    -9   3.8939     4.2240     180.0   0.95727  0.00   
  0  12   6    -3   5.3629     5.8161     4.9     0.95720  0.00   
  0  8    8    -2   1702.7796  1845.2294  -62.0   0.95709  0.52   
  0  2    2    -8   1206.9374  1304.9210  -88.7   0.95685  0.37   
  0  14   0    -1   616.0611   665.7569   0.0     0.95680  0.09   
  0  10   6    0    440.1987   475.6552   77.8    0.95679  0.14   
  0  8    2    -9   1159.7050  1238.2663  1.3     0.95607  0.36   
  0  12   6    -5   168.9767   180.3845   -64.9   0.95606  0.05   
  0  14   4    -3   444.0492   471.2809   -133.5  0.95577  0.14   
  0  10   2    -9   273.6091   287.5007   150.8   0.95468  0.08   
  0  13   5    -6   995.6872   1042.6705  3.7     0.95463  0.31   
  0  15   3    -4   833.8952   849.6004   -65.8   0.95436  0.26   
  0  12   0    -9   85.0027    70.2425    180.0   0.95311  0.01   
  0  13   3    -8   142.0310   117.2902   -77.7   0.95310  0.04   
  0  15   3    -6   33.9816    27.9065    -43.4   0.95294  0.01   
  0  16   0    -5   83.4977    68.7996    180.0   0.95279  0.01   
  0  14   2    -8   29.2042    26.6444    -57.2   0.94951  0.01   
  0  16   0    -6   179.9835   167.4547   180.0   0.94932  0.03   
  0  0    8    4    1282.1322  1197.6155  127.8   0.94782  0.39   
  0  8    0    4    51.7874    50.5487    180.0   0.94721  0.01   
  0  8    8    -4   174.6917   161.3128   60.7    0.94543  0.05   
  0  4    4    -8   245.8345   223.5728   -145.1  0.94524  0.08   
  0  12   4    0    243.5790   216.3643   101.4   0.94489  0.08   
  0  12   4    -8   8111.9844  6920.9426  131.2   0.94051  2.51   
  0  1    9    2    2309.8526  1992.5687  16.2    0.94021  0.71   
  0  16   0    -4   8214.9873  7132.7464  0.0     0.94010  1.27   
  0  3    7    4    784.4779   687.1782   -108.0  0.93998  0.24   
  0  6    2    5    1829.4082  1660.9657  -47.6   0.93961  0.57   
  0  6    8    1    593.7823   539.9567   59.1    0.93959  0.18   
  0  5    9    -2   599.9250   561.8184   -30.4   0.93933  0.19   
  0  2    0    7    159.3007   150.2301   180.0   0.93926  0.02   
  0  0    4    7    2225.3116  2156.3251  -114.7  0.93897  0.69   
  0  9    5    2    1513.6198  1482.9881  -39.7   0.93881  0.47   
  0  4    8    -5   133.5601   131.5685   -131.3  0.93870  0.04   
  0  3    7    -6   752.0289   742.9730   0.3     0.93862  0.23   
  0  8    8    -1   111.5984   110.4182   -162.1  0.93857  0.03   
  0  9    7    0    1127.2272  1117.9954  -13.4   0.93843  0.35   
  0  1    1    -8   845.7108   839.1483   15.9    0.93833  0.26   
  0  11   1    2    788.6986   780.4727   -23.4   0.93800  0.24   
  0  6    8    -5   3020.6778  2987.8622  34.5    0.93797  0.94   
  0  4    6    -7   2535.1950  2503.4353  -12.4   0.93784  0.79   
  0  3    9    1    445.9137   439.1019   118.9   0.93752  0.14   
  0  12   2    1    1856.2211  1828.8552  172.6   0.93729  0.57   
  0  5    7    3    2307.2913  2273.7461  65.5    0.93727  0.71   
  0  4    2    6    1104.1243  1093.1128  35.9    0.93700  0.34   
  0  3    9    -3   1634.6171  1619.1166  -67.3   0.93698  0.51   
  0  5    9    -1   2454.0557  2433.6508  -86.0   0.93694  0.76   
  0  0    6    6    3097.2357  3093.9076  -148.5  0.93671  0.96   
  0  8    6    2    1858.3813  1867.7034  -139.1  0.93654  0.58   
  0  1    3    7    575.3787   578.3444   167.0   0.93653  0.18   
  0  9    3    3    860.3200   870.0541   158.5   0.93632  0.27   
  0  9    7    -6   1046.7537  1061.1533  -50.0   0.93601  0.32   
  0  7    5    -8   60.7828    61.5779    -107.7  0.93594  0.02   
  0  11   7    -4   1618.9361  1639.1710  -72.0   0.93590  0.50   
  0  6    2    -9   23.9602    24.2320    -178.2  0.93584  0.01   
  0  13   5    -2   97.5130    97.9819    -105.0  0.93561  0.03   
  0  14   2    -1   187.9822   187.3567   123.3   0.93541  0.06   
  0  10   6    -7   1182.9674  1154.9685  -31.2   0.93480  0.37   
  0  9    5    -8   2614.6580  2551.8648  -4.0    0.93478  0.81   
  0  15   1    -2   3521.3279  3433.9438  -122.2  0.93424  1.09   
  0  11   7    -3   3855.1675  3769.3392  29.0    0.93380  1.20   
  0  5    1    -9   2845.4311  2781.6084  -45.2   0.93375  0.88   
  0  12   6    -2   1921.6349  1877.1905  -146.9  0.93365  0.60   
  0  12   2    -9   1182.5707  1130.8543  -56.0   0.93196  0.37   
  0  14   4    -7   186.7395   178.8708   86.6    0.93189  0.06   
  0  16   2    -5   887.8407   855.1361   -60.8   0.93166  0.28   
  0  12   6    -6   2535.7168  2446.6494  27.0    0.93153  0.79   
  0  9    3    -9   1154.0746  1113.5823  20.5    0.93153  0.36   
  0  15   3    -3   440.4843   423.7908   19.0    0.93115  0.14   
  0  15   1    -8   132.6129   122.3952   83.0    0.93027  0.04   
  0  16   0    -7   708.1305   651.8264   0.0     0.93018  0.11   
  0  13   1    -9   1713.6541  1770.1379  48.8    0.92862  0.53   
  0  15   3    -7   664.8924   687.6466   61.8    0.92852  0.21   
  0  16   2    -6   463.5814   478.3614   -132.0  0.92841  0.14   
  0  1    9    -3   295.0398   284.2976   -130.0  0.92709  0.09   
  0  1    7    5    4525.3082  4449.5114  29.7    0.92689  1.41   
  0  8    2    4    1431.8278  1490.0453  58.2    0.92644  0.45   
  0  5    9    -3   393.4243   416.5305   -133.7  0.92624  0.12   
  0  1    5    -7   32.9301    35.1963    -135.6  0.92596  0.01   
  0  10   4    2    722.1273   765.7136   42.6    0.92564  0.23   
  0  11   7    -5   923.4933   900.5513   42.8    0.92270  0.29   
  0  7    3    -9   77.7213    75.5806    109.3   0.92264  0.02   
  0  14   4    -2   191.5529   180.8700   45.3    0.92230  0.06   
  0  11   3    -9   382.3280   378.6955   36.9    0.92015  0.12   
  0  13   5    -7   3690.5356  3659.5181  -81.6   0.92013  1.16   
  0  16   2    -4   2273.4444  2287.6142  -76.8   0.91978  0.71   
  0  5    9    0    172.9641   177.5225   3.4     0.91941  0.05   
  0  7    7    2    344.2561   359.6596   -123.0  0.91915  0.11   
  0  2    2    7    748.7707   791.4535   -31.5   0.91899  0.24   
  0  2    8    -5   274.6911   290.6263   125.0   0.91898  0.09   
  0  10   0    3    426.6212   462.4216   180.0   0.91834  0.07   
  0  8    8    -5   132.1089   142.6327   -14.6   0.91693  0.04   
  0  5    5    -8   736.9683   796.6215   144.2   0.91680  0.23   
  0  11   7    -2   1449.2678  1564.2695  34.0    0.91670  0.46   
  0  4    0    -9   3.8517     4.1535     0.0     0.91667  0.00   
  0  13   3    0    965.7761   1015.8604  -125.4  0.91633  0.30   
  0  11   5    -8   517.9634   339.7416   80.6    0.91355  0.16   
  0  16   0    -3   988.6368   625.7692   180.0   0.91306  0.16   
  0  14   0    -9   1043.8835  555.8629   0.0     0.91061  0.17   
  0  16   2    -7   692.9871   369.9503   -84.7   0.91048  0.22   
  0  8    8    0    864.9507   654.3658   -47.6   0.90657  0.28   
  0  0    0    8    2966.8003  2286.1982  0.0     0.90635  0.47   
  0  3    9    2    1946.7389  1588.4488  -1.4    0.90075  0.63   
  0  4    8    3    2432.3522  2023.9469  9.4     0.90063  0.78   
  0  5    1    6    2158.8927  1928.9150  -128.4  0.90025  0.70   
  0  3    9    -4   27.0219    24.9744    48.2    0.90003  0.01   
  0  1    7    -6   87.8311    82.8017    -61.7   0.89987  0.03   
  0  5    9    -4   247.6750   239.5684   175.3   0.89952  0.08   
  0  7    9    -2   309.0958   299.6977   -169.8  0.89946  0.10   
  0  10   2    3    356.6820   346.8389   -73.5   0.89937  0.12   
  0  2    6    -7   1913.1778  1863.2107  16.0    0.89931  0.62   
  0  1    3    -8   240.5646   234.8326   -3.8    0.89916  0.08   
  0  10   6    1    1194.2099  1166.6110  16.0    0.89908  0.39   
  0  11   3    2    217.1771   212.3654   -69.0   0.89888  0.07   
  0  1    9    3    262.7333   257.9706   -145.4  0.89842  0.08   
  0  2    8    4    11.6027    11.4116    -71.6   0.89832  0.00   
  0  16   0    -8   4733.8473  4679.5851  0.0     0.89806  0.77   
  0  10   8    -3   1828.1378  1812.0659  15.1    0.89794  0.59   
  0  7    1    5    2381.2455  2365.4319  46.4    0.89785  0.77   
  0  4    2    -9   1377.0792  1369.7355  -160.1  0.89780  0.45   
  0  12   6    -1   325.2698   324.5870   -16.2   0.89767  0.11   
  0  7    9    -3   130.7719   132.5079   132.2   0.89689  0.04   
  0  2    4    -8   746.8139   752.3526   72.0    0.89663  0.24   
  0  11   5    1    325.8527   324.9504   -87.0   0.89640  0.11   
  0  11   7    -6   1078.9786  1055.7649  1.6     0.89604  0.35   
  0  8    4    -9   865.6544   845.1236   29.6    0.89598  0.28   
  0  15   3    -2   355.5433   345.2103   -56.4   0.89556  0.12   
  0  7    7    -7   61.0583    60.0329    -107.3  0.89530  0.02   
  0  10   8    -4   359.1712   354.0866   120.9   0.89526  0.12   
  0  5    3    -9   1380.0644  1376.5299  -170.1  0.89513  0.45   
  0  13   5    -1   2267.1636  2322.3601  32.4    0.89488  0.74   
  0  12   6    -7   311.6464   320.1455   -103.1  0.89485  0.10   
  0  10   4    -9   474.6491   488.0817   -169.2  0.89484  0.15   
  0  14   0    0    62.3978    65.3674    0.0     0.89467  0.01   
  0  16   2    -3   964.4749   1034.8641  -34.2   0.89441  0.31   
  0  14   2    -9   265.4807   259.4551   -18.7   0.89211  0.09   
  0  15   3    -8   565.1298   549.2405   -10.0   0.89207  0.18   
  0  17   1    -6   170.2260   160.8933   158.5   0.89187  0.06   
  0  13   3    -9   401.0541   332.2333   55.2    0.89061  0.13   
  0  14   4    -8   140.3797   115.9490   91.7    0.89058  0.05   
  0  17   1    -5   608.3422   476.5619   96.8    0.89028  0.20   
  0  0    10   0    7414.2712  4906.9782  -143.7  0.88955  1.22   
  1  1    0    -2   6377.5989  7523.6151  -180.0  6.09199  0.01   
  1  1    0    4    38148.1900 38888.6664 -180.0  4.37608  0.03   
  1  1    1    0    31196.8085 21794.0186 -0.0    4.24240  0.03   
  1  1    1    3    74618.3220 67936.4889 0.0     3.66329  0.10   
  1  0    0    6    28.3381    30.9613    -0.0    3.63165  0.00   
  1  2    0    2    13624.6615 10900.8972 180.0   3.48140  0.01   
  1  2    0    -4   37700.6682 35524.0957 -180.0  3.04599  0.02   
  1  1    1    6    65723.6568 65184.1542 -0.0    2.75886  0.05   
  1  2    1    1    4123.8887  3757.4728  -180.0  2.75501  0.00   
  1  2    1    -2   70230.0869 51167.2977 -0.0    2.69123  0.05   
  1  1    0    -8   30066.5246 31230.2324 -0.0    2.55393  0.01   
  1  2    1    4    1999.8327  3109.9307  -180.0  2.47429  0.00   
  1  3    0    0    39590.6612 51035.6469 0.0     2.44935  0.01   
  1  2    1    -5   6763.6895  6404.0670  0.0     2.34212  0.00   
  1  2    0    8    23826.4321 23770.1357 0.0     2.18804  0.01   
  1  2    2    0    21559.1605 21032.1111 0.0     2.12120  0.00   
  1  1    1    9    9787.5957  10629.5632 -180.0  2.10277  0.00   
  1  1    0    10   211.6543   258.1425   180.0   2.08907  0.00   
  1  2    1    7    634.3637   738.5971   -180.0  2.07236  0.00   
  1  2    2    3    69.4931    31.5451    -180.0  2.03614  0.00   
  1  3    0    6    2403.6351  1356.9718  -180.0  2.03066  0.00   
  1  3    0    -6   365.7179   206.4660   180.0   2.03066  0.00   
  1  3    1    -1   4254.3849  2903.6550  -0.0    2.02913  0.00   
  1  3    1    2    4534.9556  7419.7758  180.0   2.00324  0.00   
  1  2    1    -8   26161.6973 16763.7320 -0.0    1.94463  0.01   
  1  3    1    -4   24267.2060 25961.6796 -180.0  1.90878  0.01   
  1  2    0    -10  5631.5481  5850.0144  180.0   1.87417  0.00   
  1  3    1    5    2123.0357  3384.1894  180.0   1.84609  0.00   
  1  2    2    6    25929.5766 20101.7614 -0.0    1.83165  0.01   
  1  0    0    12   1834.5439  2025.1172  0.0     1.81583  0.00   
  1  4    0    -2   1130.7236  1079.1406  -180.0  1.81144  0.00   
  1  4    0    4    8089.8354  6418.8165  0.0     1.74070  0.00   
  1  2    1    10   10877.9518 7693.7954  180.0   1.71433  0.00   
  1  3    1    -7   7211.0210  5982.9354  0.0     1.70506  0.00   
  1  3    2    1    7762.2099  8143.0739  0.0     1.68073  0.00   
  1  1    1    12   7184.4712  7932.9543  -180.0  1.66934  0.00   
  1  3    2    -2   989.3777   1280.6814  -0.0    1.66593  0.00   
  1  3    1    8    61200.7629 68665.3495 0.0     1.63177  0.02   
  1  2    1    -11  10189.0839 18938.8075 180.0   1.61272  0.00   
  1  3    2    4    17027.1613 27987.9895 -180.0  1.61041  0.00   
  1  4    1    0    43891.1568 46593.6821 -0.0    1.60347  0.01   
  1  2    2    9    11496.0260 8040.3265  -0.0    1.59547  0.00   
  1  3    2    -5   35562.4583 35101.7553 -180.0  1.57223  0.01   
  1  4    1    -3   2.7991     2.8902     -180.0  1.56577  0.00   
  1  4    1    3    57.0085    58.8635    180.0   1.56577  0.00   
  1  4    0    -8   123740.8577 122811.6006 -0.0    1.52300  0.01   
  1  1    0    -14  291.8659   290.3601   0.0     1.52264  0.00   
  1  3    1    -10  30473.0991 26837.8279 -180.0  1.48843  0.01   
  1  3    2    7    3207.4169  3334.3317  -180.0  1.48235  0.00   
  1  4    1    -6   20560.4988 16877.0892 0.0     1.46686  0.00   
  1  4    1    6    1238.8862  1016.9399  -0.0    1.46686  0.00   
  1  3    0    -12  32780.5103 32771.5480 0.0     1.45869  0.00   
  1  3    0    12   9686.0633  9683.4154  -180.0  1.45869  0.00   
  1  5    0    2    4251.9769  4679.0719  0.0     1.45642  0.00   
  1  2    1    13   7296.2481  6992.1898  180.0   1.43505  0.00   
  1  3    2    -8   8936.0495  8500.6693  -0.0    1.43343  0.00   
  1  2    0    14   90418.4449 85511.5696 -0.0    1.43313  0.01   
  1  3    1    11   1496.6932  802.0990   180.0   1.42046  0.00   
  1  5    0    -4   14918.8421 9214.3324  180.0   1.41888  0.00   
  1  3    3    0    51979.9534 60092.1015 0.0     1.41413  0.00   
  1  4    0    10   13717.7486 14111.1901 180.0   1.40449  0.00   
  1  3    3    3    2210.8154  2613.3914  -180.0  1.38807  0.00   
  1  4    2    -1   3642.9114  4273.0811  0.0     1.38584  0.00   
  1  2    2    12   9086.9128  9270.2459  -180.0  1.37943  0.00   
  1  4    2    2    4113.9501  4068.9902  0.0     1.37751  0.00   
  1  1    1    15   5137.9849  4999.7418  0.0     1.37433  0.00   
  1  2    1    -14  42885.7473 39401.6999 -0.0    1.35775  0.01   
  1  4    2    -4   16296.9231 14640.8032 180.0   1.34562  0.00   
  1  1    0    16   32038.7883 33551.0585 0.0     1.33907  0.00   
  1  4    1    -9   13166.5253 13172.9061 0.0     1.33687  0.00   
  1  4    1    9    2288.0816  2289.1905  0.0     1.33687  0.00   
  1  3    2    10   4381.2685  3755.1387  0.0     1.33332  0.00   
  1  4    2    5    11319.7647 12888.3036 -180.0  1.32310  0.00   
  1  3    3    6    18661.2559 20088.1071 -0.0    1.31775  0.00   
  1  5    1    1    11501.9219 12320.3767 -180.0  1.31733  0.00   
  1  5    1    -2   1530.6255  1333.8063  -0.0    1.31017  0.00   
  1  3    1    -13  3309.6872  2123.6297  -180.0  1.29455  0.00   
  1  5    0    8    21223.5294 15504.4569 0.0     1.29336  0.00   
  1  3    2    -11  9375.9038  9250.8102  -0.0    1.28381  0.00   
  1  5    1    4    26990.2955 26865.0223 -180.0  1.28264  0.00   
  1  2    0    -16  3249.2913  2681.1939  -180.0  1.27696  0.00   
  1  4    2    -7   3453.0558  3179.1272  180.0   1.26818  0.00   
  1  5    1    -5   1972.1623  2101.4715  -0.0    1.26310  0.00   
  1  4    2    8    437.8526   372.1280   0.0     1.23714  0.00   
  1  3    1    14   17413.1155 15328.0820 -0.0    1.23695  0.00   
  1  6    0    0    4897.5248  4335.5977  -0.0    1.22467  0.00   
  1  2    1    16   944.6649   829.7733   0.0     1.22277  0.00   
  1  3    3    9    2072.7820  1767.3171  0.0     1.22110  0.00   
  1  5    0    -10  2438.9362  2267.3667  -180.0  1.21840  0.00   
  1  5    1    7    25316.2952 27728.8700 -0.0    1.21506  0.00   
  1  0    0    18   25423.7954 25032.0394 180.0   1.21055  0.00   
  1  4    3    1    102.5715   115.0394   -0.0    1.20616  0.00   
  1  4    1    -12  3444.1388  3233.6390  180.0   1.20193  0.00   
  1  4    1    12   1302.1938  1222.6059  -180.0  1.20193  0.00   
  1  4    3    -2   23460.9128 19464.6134 -180.0  1.20065  0.00   
  1  2    2    15   1522.1178  1196.8607  180.0   1.19855  0.00   
  1  3    2    13   2188.9153  1484.2488  -0.0    1.18860  0.00   
  1  5    1    -8   3508.7593  2355.1927  -0.0    1.18767  0.00   
  1  4    0    -14  239.1464   159.0072   180.0   1.18750  0.00   
  1  4    3    4    1555.3957  1144.3073  -0.0    1.17936  0.00   
  1  5    2    0    14628.3952 13116.5544 -0.0    1.17663  0.00   
  1  4    2    -10  285.7299   312.4763   -180.0  1.17106  0.00   
  1  1    1    18   3334.9876  3095.2706  180.0   1.16409  0.00   
  1  4    3    -5   114.9577   106.7937   0.0     1.16412  0.00   
  1  2    1    -17  13573.0091 12484.2092 -0.0    1.16380  0.00   
  1  5    2    -3   483.1794   436.2001   0.0     1.16149  0.00   
  1  5    2    3    5769.5033  5208.5374  0.0     1.16149  0.00   
  1  6    0    -6   153.7299   142.6653   0.0     1.16047  0.00   
  1  6    0    6    26904.1224 24967.7254 -0.0    1.16047  0.00   
  1  3    2    -14  14019.0027 15155.5358 0.0     1.14355  0.00   
  1  4    2    11   169.7051   159.7157   180.0   1.13708  0.00   
  1  3    1    -16  4454.1798  3995.7745  -0.0    1.13232  0.00   
  1  5    1    10   781.5461   746.3741   180.0   1.12884  0.00   
  1  4    3    7    685.7062   535.5014   -180.0  1.12618  0.00   
  1  5    2    -6   15422.0175 12652.7832 0.0     1.11935  0.00   
  1  5    2    6    15133.1211 12415.7619 -0.0    1.11935  0.00   
  1  6    1    -1   100.2133   82.3875    180.0   1.11909  0.00   
  1  3    3    12   317.3149   300.8902   -180.0  1.11571  0.00   
  1  6    1    2    118.1026   112.4093   0.0     1.11469  0.00   
  1  4    3    -8   10970.2253 15624.6091 -0.0    1.10428  0.00   
  1  5    1    -11  7203.4928  8133.5526  -180.0  1.09831  0.00   
  1  6    1    -4   262.9322   284.0046   -180.0  1.09759  0.00   
  1  4    0    16   18429.4558 17794.2573 0.0     1.09402  0.00   
  1  3    0    18   32976.4588 34369.6810 -180.0  1.08524  0.00   
  1  3    0    -18  5802.2072  6047.3447  180.0   1.08524  0.00   
  1  6    1    5    723.7254   753.5875   -180.0  1.08526  0.00   
  1  3    1    17   680.0453   717.2665   -0.0    1.08501  0.00   
  1  1    0    -20  1854.7800  1992.0774  0.0     1.07771  0.00   
  1  4    1    -15  5795.0942  5949.0561  180.0   1.07657  0.00   
  1  4    1    15   672.2776   690.1384   -0.0    1.07657  0.00   
  1  4    2    -13  1607.9372  1250.0635  -0.0    1.06934  0.00   
  1  5    0    14   17370.1398 13887.4337 -0.0    1.06854  0.00   
  1  4    4    0    30007.4299 30994.2283 -0.0    1.06060  0.00   
  1  2    1    19   9097.8717  9125.4237  -0.0    1.06002  0.00   
  1  3    2    16   533.7009   526.1550   0.0     1.05936  0.00   
  1  5    2    -9   2870.3852  2845.6446  -0.0    1.05827  0.00   
  1  5    2    9    3479.7393  3449.7464  180.0   1.05827  0.00   
  1  4    3    10   9981.5169  9883.2940  -180.0  1.05651  0.00   
  1  6    1    -7   4929.4684  5410.5005  180.0   1.05433  0.00   
  1  2    2    18   572.4814   539.9785   180.0   1.05139  0.00   
  1  4    4    3    3500.1135  2889.9830  0.0     1.04947  0.00   
  1  5    3    -1   8253.4018  6588.9606  180.0   1.04850  0.00   
  1  7    0    -2   2278.2101  2371.4721  -180.0  1.04488  0.00   
  1  5    3    2    216.1628   225.0117   0.0     1.04488  0.00   
  1  2    0    20   167.5939   179.2799   -180.0  1.04454  0.00   
  1  5    1    13   5716.7905  5601.7869  -180.0  1.03691  0.00   
  1  6    1    8    17404.2883 17097.3922 0.0     1.03629  0.00   
  1  4    2    14   7950.7258  7800.3418  -0.0    1.03618  0.00   
  1  4    3    -11  3520.2019  3199.1647  180.0   1.03136  0.00   
  1  5    3    -4   5905.8011  5573.0142  180.0   1.03076  0.00   
  1  7    0    4    144.8204   136.6599   -0.0    1.03076  0.00   
  1  5    3    5    1538.4278  1273.0429  0.0     1.02053  0.00   
  1  3    2    -17  2811.4376  2400.1666  180.0   1.02032  0.00   
  1  4    4    6    155.8434   156.0034   -0.0    1.01807  0.00   
  1  6    2    1    3742.3288  3740.5175  -0.0    1.01788  0.00   
  1  6    0    12   447.2290   408.4110   -180.0  1.01533  0.00   
  1  6    0    -12  1951.7826  1782.3741  180.0   1.01533  0.00   
  1  6    2    -2   4891.5169  4435.7987  -0.0    1.01456  0.00   
  1  2    1    -20  2.0476     1.8656     0.0     1.01425  0.00   
  1  3    3    15   1205.8955  1080.5345  -180.0  1.01329  0.00   
  1  1    1    21   2285.7454  2113.8395  180.0   1.00791  0.00   
  1  5    1    -14  34020.4100 30785.0316 0.0     1.00659  0.00   
  1  6    2    4    17333.3300 17664.0254 -180.0  1.00162  0.00   
  1  3    1    -19  1824.8918  1899.9165  -0.0    0.99946  0.00   
  1  5    0    -16  1303.1287  1408.4369  -0.0    0.99891  0.00   
  1  6    1    -10  298.1776   333.9039   -180.0  0.99652  0.00   
  1  5    3    -7   3249.8166  3701.6817  -0.0    0.99469  0.00   
  1  6    2    -5   778.8118   956.3659   -180.0  0.99223  0.00   
  1  5    2    -12  6247.1281  6254.0347  180.0   0.98744  0.00   
  1  5    2    12   635.0067   635.7087   -180.0  0.98744  0.00   
  1  1    0    22   7702.2845  7661.1753  0.0     0.98157  0.00   
  1  4    3    13   494.8535   489.8508   0.0     0.98001  0.00   
  1  7    0    -8   23278.6596 23179.9361 -0.0    0.97950  0.00   
  1  5    3    8    7676.9245  7644.3671  0.0     0.97950  0.00   
  1  6    1    11   15.2295    16.9030    -180.0  0.97533  0.00   
  1  7    1    0    14502.0775 17175.5395 0.0     0.97327  0.00   
  1  4    2    -16  5552.4775  6344.3136  -0.0    0.97232  0.00   
  1  4    4    9    163.4507   172.5812   -0.0    0.97147  0.00   
  1  6    2    7    1460.5652  1267.3372  180.0   0.96842  0.00   
  1  4    1    -18  2351.7970  2119.3098  -180.0  0.96614  0.00   
  1  4    1    18   3961.6098  3569.9842  -180.0  0.96614  0.00   
  1  7    1    -3   1266.3250  1173.6402  0.0     0.96465  0.00   
  1  7    1    3    1264.5344  1171.9806  180.0   0.96465  0.00   
  1  3    1    20   8489.2750  8176.8554  -0.0    0.96082  0.00   
  1  2    0    -22  25876.5401 27768.1614 -0.0    0.95631  0.00   
  1  6    2    -8   7001.1069  7158.3697  -0.0    0.95439  0.00   
  1  4    3    -14  780.4708   788.4585   0.0     0.95430  0.00   
  1  3    2    19   1638.2273  1521.6269  180.0   0.94821  0.00   
  1  5    1    16   178.5282   167.4360   180.0   0.94774  0.00   
  1  5    3    -10  3445.1934  3255.0505  -180.0  0.94570  0.00   
  1  7    0    10   42097.3478 39773.9623 180.0   0.94570  0.00   
  1  4    2    17   153.1751   115.6387   -180.0  0.94187  0.00   
  1  7    1    -6   46.7518    40.5895    180.0   0.94010  0.00   
  1  7    1    6    463.6701   402.5538   -0.0    0.94010  0.00   
  1  5    4    1    5550.3129  4874.1057  180.0   0.93995  0.00   
  1  5    4    -2   1753.3981  1727.0212  -0.0    0.93733  0.00   
  1  4    0    -20  4826.9493  4769.5941  0.0     0.93708  0.00   
  1  2    1    22   11257.7210 10769.2009 0.0     0.93290  0.00   
  1  2    2    21   3368.9419  3211.6326  0.0     0.93208  0.00   
  1  6    1    -13  2151.1621  2074.9317  0.0     0.93156  0.00   
  1  5    3    11   637.3597   610.1947   -180.0  0.92754  0.00   
  1  5    4    4    3606.6088  3472.8571  -180.0  0.92710  0.00   
  1  6    3    0    5856.0123  6240.0522  0.0     0.92577  0.00   
  1  6    2    10   164.0164   160.3572   0.0     0.92305  0.00   
  1  3    3    18   8790.1675  8912.6606  180.0   0.91962  0.00   
  1  5    4    -5   199.4972   202.1280   0.0     0.91963  0.00   
  1  5    1    -17  2092.6087  2138.9931  0.0     0.91948  0.00   
  1  6    3    -3   3146.9689  3410.7722  0.0     0.91834  0.00   
  1  6    3    3    2759.1416  2990.4341  -180.0  0.91834  0.00   
  1  4    4    12   2340.0415  2297.4053  -0.0    0.91582  0.00   
  1  8    0    2    1349.0004  1228.6171  180.0   0.91526  0.00   
  1  3    2    -20  1701.6541  1494.9468  180.0   0.91503  0.00   
  1  5    2    -15  278.8046   212.1629   -180.0  0.91432  0.00   
  1  5    2    15   372.5088   283.4692   0.0     0.91432  0.00   
  1  6    1    14   18309.7358 10649.7004 -0.0    0.90939  0.00   
  1  0    0    24   2.4369     1.5404     0.0     0.90791  0.00   
  1  6    2    -11  2354.7037  1827.4754  0.0     0.90613  0.00   
  1  8    0    -4   250.7458   188.0359   0.0     0.90572  0.00   
  1  4    3    16   15599.5268 12991.0695 0.0     0.90372  0.00   
  1  7    1    -9   51.1627    39.8500    180.0   0.90304  0.00   
  1  7    1    9    726.9490   566.2110   180.0   0.90304  0.00   
  1  5    4    7    11.1570    9.3660     -0.0    0.90059  0.00   
  1  6    3    -6   5874.9359  5949.9550  0.0     0.89708  0.00   
  1  6    3    6    1596.4556  1616.8413  -0.0    0.89708  0.00   
  1  7    2    -1   1804.4242  1828.8165  -180.0  0.89695  0.00   
  1  2    1    -23  733.6955   739.8504   180.0   0.89665  0.00   
  1  7    2    2    891.7363   934.1003   0.0     0.89467  0.00   
  1  3    1    -22  3510.0874  2965.6524  0.0     0.89082  0.00   
  1  5    3    -13  20.7965    14.0123    180.0   0.88965  0.00   
_reflns_number_total  1009
_reflns_d_resolution_low    7.253
_reflns_d_resolution_high   0.890

# POWDER DATA TABLE
_pd_meas_2theta_range_min  10.00000
_pd_meas_2theta_range_max  120.00000
_pd_meas_2theta_range_inc  0.01000
_pd_proc_2theta_range_min  9.98909
_pd_proc_2theta_range_max  119.98909
_pd_proc_2theta_range_inc  0.01000
_pd_proc_number_of_points  11001


#--eof--eof--eof--eof--eof--eof--eof--eof--eof--eof--eof--eof--eof--eof--eof--#
